# Supplementary material for: (Ethano­lato-κO)[N′-(3-meth­oxy-2-oxidobenzyl­idene-κO 2)benzo­hydrazidato-κ2 N′,O]oxidovanadium(V)
Source: Acta Crystallogr Sect E Struct Rep Online. 2012 Jul 21;68(Pt 8):m1101–2. doi: 10.1107/S1600536812032229 (PMC3414151; doi:10.1107/S1600536812032229)
Supplement: Supplementary file 1 [file e-68-m1101-sup1.cif]

##############################################################################
#                                                                            #
# This CIF contains the data in a paper accepted for publication in          #
# Acta Crystallographica Section E. It conforms to the requirements of       #
# Notes for Authors for Acta Crystallographica Section E, and has been       #
# peer reviewed under the auspices of the IUCr Commission on Journals.       #
#                                                                            #
# Full details of the Crystallographic Information File format               #
# are given in the paper "The Crystallographic Information File (CIF):       #
# a New Standard Archive File for Crystallography" by S. R. Hall, F. H.      #
# Allen and I. D. Brown [Acta Cryst. (1991), A47, 655-685].                  #
#                                                                            #
# The current version of the core CIF dictionary is obtainable from          #
# ftp://ftp.iucr.org/pub/cif_core.dic.                                       #
#                                                                            #
# Software is freely available for graphical display of the structure(s)     #
# in this CIF. For information consult the CIF software page                 #
# http://www.iucr.org/resources/cif/software.                                #
#                                                                            #
# This file may be used for bona fide research purposes within the           #
# scientific community so long as proper attribution is given to the journal # 
# article from which it was obtained.                                        #
#                                                                            #
##############################################################################
data_I
_audit_creation_method     SHELXL-97
_chemical_name_systematic
;
(Ethanolato-\k<i>O</i>)[<i>N</i>'-(3-methoxy-2-
oxidobenzylidene-\k<i>O</i>^2^)benzohydrazidato-
\k^2^<i>N</i>',<i>O</i>]oxidovanadium(V)
;
_chemical_name_common     ?
_chemical_formula_moiety     'C17 H17 N2 O6 V'
_chemical_formula_sum     'C17 H17 N2 O6 V'
_chemical_formula_iupac     '[V (C15 H12 N2 O4) (C2 H5 O) O]'
_chemical_formula_weight     396.27
_chemical_melting_point     ?
_symmetry_cell_setting     monoclinic
_symmetry_space_group_name_H-M     'P 21/c'
_symmetry_space_group_name_Hall     '-P 2ybc'
loop_
    _symmetry_equiv_pos_as_xyz
    'x, y, z'
    '-x, y+1/2, -z+1/2'
    '-x, -y, -z'
    'x, -y-1/2, z-1/2'
_cell_length_a     15.808(5)
_cell_length_b     6.606(2)
_cell_length_c     16.693(8)
_cell_angle_alpha     90.00
_cell_angle_beta     94.107(16)
_cell_angle_gamma     90.00
_cell_volume     1738.6(12)
_cell_formula_units_Z     4
_cell_measurement_reflns_used     3243
_cell_measurement_theta_min     3.32
_cell_measurement_theta_max     27.48
_cell_measurement_temperature     293(2)
_exptl_crystal_description     prism
_exptl_crystal_colour     dark-red
_exptl_crystal_size_max     0.37
_exptl_crystal_size_mid     0.25
_exptl_crystal_size_min     0.13
_exptl_crystal_density_diffrn     1.514
_exptl_crystal_density_meas     ?
_exptl_crystal_density_method     'not measured'
_exptl_crystal_F_000     816
_exptl_absorpt_coefficient_mu     0.607
_exptl_absorpt_correction_type     multi-scan
_exptl_absorpt_process_details
                               '(TEXRAY; Molecular Structure Corporation, 1999)'
_exptl_absorpt_correction_T_min     0.834
_exptl_absorpt_correction_T_max     0.924
_exptl_special_details
;
;
_diffrn_ambient_temperature     293(2)
_diffrn_radiation_type     MoK\a
_diffrn_radiation_wavelength     0.71073
_diffrn_radiation_source     'fine-focus sealed tube'
_diffrn_radiation_monochromator     graphite
_diffrn_measurement_device_type     'Rigaku R-AXIS RAPID'
_diffrn_measurement_method     '\w scans'
_diffrn_detector_area_resol_mean     ?
_diffrn_reflns_number     15371
_diffrn_reflns_av_R_equivalents     0.0414
_diffrn_reflns_av_sigmaI/netI     0.0309
_diffrn_reflns_theta_min     3.32
_diffrn_reflns_theta_max     27.48
_diffrn_reflns_theta_full     27.48
_diffrn_measured_fraction_theta_max     0.994
_diffrn_measured_fraction_theta_full     0.994
_diffrn_reflns_limit_h_min     -19
_diffrn_reflns_limit_h_max     20
_diffrn_reflns_limit_k_min     -8
_diffrn_reflns_limit_k_max     7
_diffrn_reflns_limit_l_min     -21
_diffrn_reflns_limit_l_max     21
_diffrn_standards_number     ?
_diffrn_standards_interval_count     ?
_diffrn_standards_interval_time     ?
_diffrn_standards_decay_%     ?
_refine_special_details
;
Refinement of <i>F</i>^2^ against ALL reflections. The weighted <i>R</i>-factor
<i>wR</i> and goodness of fit <i>S</i> are based on <i>F</i>^2^, conventional
<i>R</i>-factors <i>R</i> are based on <i>F</i>, with <i>F</i> set to zero for
negative <i>F</i>^2^. The threshold expression of <i>F</i>^2^ >
\s(<i>F</i>^2^) is used only for calculating <i>R</i>-factors(gt) <i>etc</i>.
and is not relevant to the choice of reflections for refinement.
<i>R</i>-factors based on <i>F</i>^2^ are statistically about twice as large
as those based on <i>F</i>, and <i>R</i>- factors based on ALL data will be
even larger.
;
_reflns_number_total     3968
_reflns_number_gt     3243
_reflns_threshold_expression     I>2sigma(I)
_refine_ls_structure_factor_coef     Fsqd
_refine_ls_matrix_type     full
_refine_ls_R_factor_all     0.0483
_refine_ls_R_factor_gt     0.0378
_refine_ls_wR_factor_gt     0.0997
_refine_ls_wR_factor_ref     0.1045
_refine_ls_goodness_of_fit_ref     1.079
_refine_ls_restrained_S_all     1.079
_refine_ls_number_reflns     3968
_refine_ls_number_parameters     237
_refine_ls_number_restraints     0
_refine_ls_hydrogen_treatment     constr
_refine_ls_weighting_scheme     calc
_refine_ls_weighting_details
         'calc w=1/[\s^2^(Fo^2^)+(0.0564P)^2^+0.3657P] where P=(Fo^2^+2Fc^2^)/3'
_atom_sites_solution_hydrogens     geom
_atom_sites_solution_primary     direct
_atom_sites_solution_secondary     difmap
_refine_ls_shift/su_max     0.001
_refine_ls_shift/su_mean     0.000
_refine_diff_density_max     0.336
_refine_diff_density_min     -0.223
_refine_ls_extinction_method     none
_refine_ls_extinction_coef     ?
loop_
    _atom_type_symbol
    _atom_type_description
    _atom_type_scat_dispersion_real
    _atom_type_scat_dispersion_imag
    _atom_type_scat_source
    'C' 'C' 0.0033 0.0016
                         'International Tables Vol C Tables 4.2.6.8 and 6.1.1.4'
    'H' 'H' 0.0000 0.0000
                         'International Tables Vol C Tables 4.2.6.8 and 6.1.1.4'
    'N' 'N' 0.0061 0.0033
                         'International Tables Vol C Tables 4.2.6.8 and 6.1.1.4'
    'O' 'O' 0.0106 0.0060
                         'International Tables Vol C Tables 4.2.6.8 and 6.1.1.4'
    'V' 'V' 0.3005 0.5294
                         'International Tables Vol C Tables 4.2.6.8 and 6.1.1.4'
_computing_data_collection     'TEXRAY (Molecular Structure Corporation, 1999)'
_computing_cell_refinement     'TEXRAY (Molecular Structure Corporation, 1999)'
_computing_data_reduction     'TEXSAN (Molecular Structure Corporation, 1999)'
_computing_structure_solution     'SHELXS97 (Sheldrick, 2008)'
_computing_structure_refinement     'SHELXL97 (Sheldrick, 2008)'
_computing_molecular_graphics     'ORTEX (McArdle, 1995)'
_computing_publication_material     'SHELXL97 (Sheldrick, 2008)'
loop_
    _atom_site_type_symbol
    _atom_site_label
    _atom_site_fract_x
    _atom_site_fract_y
    _atom_site_fract_z
    _atom_site_U_iso_or_equiv
    _atom_site_adp_type
    _atom_site_calc_flag
    _atom_site_refinement_flags
    _atom_site_occupancy
    _atom_site_symmetry_multiplicity
    _atom_site_disorder_assembly
    _atom_site_disorder_group
    V V1 0.327165(17) 0.03858(5) 0.379657(17) 0.03227(11) Uani d . 1 1 . .
    O O1 0.30812(8) 0.2237(2) 0.45811(8) 0.0442(3) Uani d . 1 1 . .
    O O2 0.35894(10) 0.5229(2) 0.55498(9) 0.0496(4) Uani d . 1 1 . .
    O O3 0.28941(8) -0.2038(2) 0.32138(8) 0.0407(3) Uani d . 1 1 . .
    O O4 0.04552(9) -0.2451(3) 0.20545(12) 0.0782(6) Uani d . 1 1 . .
    H H4B 0.0647 -0.1583 0.2368 0.117 Uiso calc R 1 1 . .
    O O5 0.36775(9) 0.1609(2) 0.31098(9) 0.0516(4) Uani d . 1 1 . .
    O O6 0.40591(8) -0.1056(2) 0.43088(8) 0.0435(3) Uani d . 1 1 . .
    N N1 0.19698(9) 0.0812(2) 0.34927(8) 0.0328(3) Uani d . 1 1 . .
    N N2 0.15908(9) -0.0609(2) 0.29735(9) 0.0372(4) Uani d . 1 1 . .
    C C1 0.25579(11) 0.3816(3) 0.46463(10) 0.0357(4) Uani d . 1 1 . .
    C C2 0.17609(11) 0.3877(3) 0.42268(10) 0.0358(4) Uani d . 1 1 . .
    C C3 0.12022(13) 0.5497(3) 0.43503(12) 0.0472(5) Uani d . 1 1 . .
    H H3A 0.0668 0.5530 0.4077 0.057 Uiso calc R 1 1 . .
    C C4 0.14474(15) 0.7014(4) 0.48709(13) 0.0546(6) Uani d . 1 1 . .
    H H4A 0.1078 0.8079 0.4952 0.065 Uiso calc R 1 1 . .
    C C5 0.22441(14) 0.6982(3) 0.52816(12) 0.0488(5) Uani d . 1 1 . .
    H H5A 0.2402 0.8029 0.5633 0.059 Uiso calc R 1 1 . .
    C C6 0.28039(13) 0.5414(3) 0.51739(11) 0.0394(4) Uani d . 1 1 . .
    C C7 0.38639(16) 0.6801(4) 0.60921(14) 0.0617(6) Uani d . 1 1 . .
    H H7A 0.4451 0.6602 0.6263 0.092 Uiso calc R 1 1 . .
    H H7B 0.3531 0.6772 0.6551 0.092 Uiso calc R 1 1 . .
    H H7C 0.3795 0.8087 0.5828 0.092 Uiso calc R 1 1 . .
    C C8 0.14914(11) 0.2298(3) 0.36837(11) 0.0366(4) Uani d . 1 1 . .
    H H8A 0.0938 0.2341 0.3453 0.044 Uiso calc R 1 1 . .
    C C9 0.21338(11) -0.2052(3) 0.28567(10) 0.0342(4) Uani d . 1 1 . .
    C C10 0.18783(11) -0.3739(3) 0.23241(10) 0.0353(4) Uani d . 1 1 . .
    C C11 0.10557(12) -0.3869(4) 0.19530(13) 0.0471(5) Uani d . 1 1 . .
    C C12 0.08370(15) -0.5527(4) 0.14672(14) 0.0570(6) Uani d . 1 1 . .
    H H12A 0.0287 -0.5640 0.1234 0.068 Uiso calc R 1 1 . .
    C C13 0.14231(15) -0.6997(4) 0.13284(13) 0.0541(5) Uani d . 1 1 . .
    H H13A 0.1269 -0.8090 0.0998 0.065 Uiso calc R 1 1 . .
    C C14 0.22383(15) -0.6862(3) 0.16759(13) 0.0509(5) Uani d . 1 1 . .
    H H14A 0.2636 -0.7851 0.1575 0.061 Uiso calc R 1 1 . .
    C C15 0.24613(13) -0.5261(3) 0.21720(11) 0.0409(4) Uani d . 1 1 . .
    H H15A 0.3010 -0.5186 0.2411 0.049 Uiso calc R 1 1 . .
    C C16 0.47854(16) -0.2211(5) 0.41625(15) 0.0726(8) Uani d . 1 1 . .
    H H16A 0.4651 -0.3632 0.4225 0.087 Uiso calc R 1 1 . .
    H H16B 0.5233 -0.1876 0.4569 0.087 Uiso calc R 1 1 . .
    C C17 0.51099(16) -0.1928(5) 0.33759(16) 0.0734(8) Uani d . 1 1 . .
    H H17A 0.5644 -0.2613 0.3359 0.110 Uiso calc R 1 1 . .
    H H17B 0.5186 -0.0510 0.3279 0.110 Uiso calc R 1 1 . .
    H H17C 0.4713 -0.2476 0.2970 0.110 Uiso calc R 1 1 . .
loop_
    _atom_site_aniso_label
    _atom_site_aniso_U_11
    _atom_site_aniso_U_22
    _atom_site_aniso_U_33
    _atom_site_aniso_U_12
    _atom_site_aniso_U_13
    _atom_site_aniso_U_23
    V1 0.02768(17) 0.03613(19) 0.03235(17) 0.00497(12) -0.00236(11) -0.00102(12)
    O1 0.0396(7) 0.0454(8) 0.0458(7) 0.0120(6) -0.0079(5) -0.0127(6)
    O2 0.0487(8) 0.0503(8) 0.0481(8) 0.0044(7) -0.0073(6) -0.0160(7)
    O3 0.0343(7) 0.0413(7) 0.0453(7) 0.0066(6) -0.0066(5) -0.0083(6)
    O4 0.0364(8) 0.0960(14) 0.0991(14) 0.0110(9) -0.0166(8) -0.0531(11)
    O5 0.0450(8) 0.0587(10) 0.0510(8) 0.0002(7) 0.0032(6) 0.0117(7)
    O6 0.0391(7) 0.0507(8) 0.0391(7) 0.0148(6) -0.0069(5) -0.0039(6)
    N1 0.0296(7) 0.0363(8) 0.0319(7) 0.0023(6) -0.0013(6) -0.0012(6)
    N2 0.0315(8) 0.0398(9) 0.0393(8) 0.0004(7) -0.0037(6) -0.0058(7)
    C1 0.0397(9) 0.0352(9) 0.0327(9) 0.0047(8) 0.0053(7) -0.0010(7)
    C2 0.0365(9) 0.0382(10) 0.0329(9) 0.0065(8) 0.0047(7) 0.0011(7)
    C3 0.0441(11) 0.0514(13) 0.0454(11) 0.0150(9) -0.0011(9) -0.0037(9)
    C4 0.0640(14) 0.0497(13) 0.0499(12) 0.0238(11) 0.0034(10) -0.0062(10)
    C5 0.0661(13) 0.0419(11) 0.0384(10) 0.0080(10) 0.0030(9) -0.0084(9)
    C6 0.0464(11) 0.0398(10) 0.0319(9) 0.0032(8) 0.0024(7) -0.0022(8)
    C7 0.0697(15) 0.0599(15) 0.0529(13) 0.0004(12) -0.0131(11) -0.0198(11)
    C8 0.0298(8) 0.0419(10) 0.0376(9) 0.0043(8) -0.0002(7) 0.0021(8)
    C9 0.0347(9) 0.0370(10) 0.0306(8) 0.0002(8) 0.0003(7) 0.0020(7)
    C10 0.0381(9) 0.0386(10) 0.0294(8) -0.0028(8) 0.0037(7) 0.0005(7)
    C11 0.0383(10) 0.0558(12) 0.0471(11) -0.0018(9) 0.0030(8) -0.0124(10)
    C12 0.0467(12) 0.0691(16) 0.0548(13) -0.0144(11) 0.0012(10) -0.0193(11)
    C13 0.0692(15) 0.0495(13) 0.0442(11) -0.0149(11) 0.0076(10) -0.0117(9)
    C14 0.0667(14) 0.0398(11) 0.0464(11) 0.0052(10) 0.0061(10) -0.0048(9)
    C15 0.0467(11) 0.0382(10) 0.0376(10) 0.0027(8) 0.0008(8) 0.0014(8)
    C16 0.0608(15) 0.094(2) 0.0636(15) 0.0445(15) 0.0118(12) 0.0132(14)
    C17 0.0587(15) 0.087(2) 0.0769(18) 0.0242(14) 0.0189(13) 0.0034(15)
_geom_special_details
;
All e.s.d.'s (except the e.s.d. in the dihedral angle between two l.s. planes)
are estimated using the full covariance matrix. The cell e.s.d.'s are taken
into account individually in the estimation of e.s.d.'s in distances, angles
and torsion angles; correlations between e.s.d.'s in cell parameters are only
used when they are defined by crystal symmetry. An approximate (isotropic)
treatment of cell e.s.d.'s is used for estimating e.s.d.'s involving l.s.
planes.
;
loop_
    _geom_bond_atom_site_label_1
    _geom_bond_atom_site_label_2
    _geom_bond_site_symmetry_2
    _geom_bond_distance
    _geom_bond_publ_flag
    V1 N1 . 2.1029(15) yes
    V1 O1 . 1.8325(14) yes
    V1 O3 . 1.9453(14) yes
    V1 O5 . 1.5762(15) yes
    V1 O6 . 1.7423(13) yes
    O1 C1 . 1.340(2) no
    O2 C6 . 1.356(2) no
    O2 C7 . 1.424(3) no
    O3 C9 . 1.303(2) no
    O4 C11 . 1.353(3) no
    O4 H4B . 0.8200 no
    O6 C16 . 1.414(2) no
    N1 C8 . 1.293(2) no
    N1 N2 . 1.385(2) no
    N2 C9 . 1.307(2) no
    C1 C2 . 1.397(3) no
    C1 C6 . 1.411(3) no
    C2 C3 . 1.412(3) no
    C2 C8 . 1.427(3) no
    C3 C4 . 1.364(3) no
    C3 H3A . 0.9300 no
    C4 C5 . 1.390(3) no
    C4 H4A . 0.9300 no
    C5 C6 . 1.382(3) no
    C5 H5A . 0.9300 no
    C7 H7A . 0.9600 no
    C7 H7B . 0.9600 no
    C7 H7C . 0.9600 no
    C8 H8A . 0.9300 no
    C9 C10 . 1.464(3) no
    C10 C15 . 1.399(3) no
    C10 C11 . 1.402(3) no
    C11 C12 . 1.391(3) no
    C12 C13 . 1.373(3) no
    C12 H12A . 0.9300 no
    C13 C14 . 1.378(3) no
    C13 H13A . 0.9300 no
    C14 C15 . 1.374(3) no
    C14 H14A . 0.9300 no
    C15 H15A . 0.9300 no
    C16 C17 . 1.456(3) no
    C16 H16A . 0.9700 no
    C16 H16B . 0.9700 no
    C17 H17A . 0.9600 no
    C17 H17B . 0.9600 no
    C17 H17C . 0.9600 no
loop_
    _geom_angle_atom_site_label_1
    _geom_angle_atom_site_label_2
    _geom_angle_atom_site_label_3
    _geom_angle_site_symmetry_1
    _geom_angle_site_symmetry_3
    _geom_angle
    _geom_angle_publ_flag
    O5 V1 O6 . . 108.88(8) no
    O5 V1 O1 . . 105.89(9) no
    O6 V1 O1 . . 99.34(7) no
    O5 V1 O3 . . 100.64(8) no
    O6 V1 O3 . . 88.75(6) no
    O1 V1 O3 . . 147.85(6) no
    O5 V1 N1 . . 101.43(7) no
    O6 V1 N1 . . 147.57(7) no
    O1 V1 N1 . . 82.81(6) no
    O3 V1 N1 . . 74.32(6) no
    C1 O1 V1 . . 135.34(12) no
    C6 O2 C7 . . 117.11(17) no
    C9 O3 V1 . . 118.32(12) no
    C11 O4 H4B . . 109.5 no
    C16 O6 V1 . . 140.40(14) no
    C8 N1 N2 . . 115.75(15) no
    C8 N1 V1 . . 128.45(12) no
    N2 N1 V1 . . 115.61(11) no
    C9 N2 N1 . . 109.18(14) no
    O1 C1 C2 . . 121.40(17) no
    O1 C1 C6 . . 119.24(17) no
    C2 C1 C6 . . 119.32(17) no
    C1 C2 C3 . . 119.96(18) no
    C1 C2 C8 . . 121.00(17) no
    C3 C2 C8 . . 119.03(17) no
    C4 C3 C2 . . 119.83(19) no
    C4 C3 H3A . . 120.1 no
    C2 C3 H3A . . 120.1 no
    C3 C4 C5 . . 120.60(19) no
    C3 C4 H4A . . 119.7 no
    C5 C4 H4A . . 119.7 no
    C6 C5 C4 . . 120.9(2) no
    C6 C5 H5A . . 119.6 no
    C4 C5 H5A . . 119.6 no
    O2 C6 C5 . . 125.51(18) no
    O2 C6 C1 . . 115.07(17) no
    C5 C6 C1 . . 119.41(18) no
    O2 C7 H7A . . 109.5 no
    O2 C7 H7B . . 109.5 no
    H7A C7 H7B . . 109.5 no
    O2 C7 H7C . . 109.5 no
    H7A C7 H7C . . 109.5 no
    H7B C7 H7C . . 109.5 no
    N1 C8 C2 . . 123.93(16) no
    N1 C8 H8A . . 118.0 no
    C2 C8 H8A . . 118.0 no
    O3 C9 N2 . . 121.40(17) no
    O3 C9 C10 . . 119.24(16) no
    N2 C9 C10 . . 119.35(16) no
    C15 C10 C11 . . 118.54(18) no
    C15 C10 C9 . . 120.02(17) no
    C11 C10 C9 . . 121.44(17) no
    O4 C11 C12 . . 118.07(19) no
    O4 C11 C10 . . 122.61(19) no
    C12 C11 C10 . . 119.3(2) no
    C13 C12 C11 . . 120.8(2) no
    C13 C12 H12A . . 119.6 no
    C11 C12 H12A . . 119.6 no
    C12 C13 C14 . . 120.3(2) no
    C12 C13 H13A . . 119.8 no
    C14 C13 H13A . . 119.8 no
    C15 C14 C13 . . 119.7(2) no
    C15 C14 H14A . . 120.1 no
    C13 C14 H14A . . 120.1 no
    C14 C15 C10 . . 121.2(2) no
    C14 C15 H15A . . 119.4 no
    C10 C15 H15A . . 119.4 no
    O6 C16 C17 . . 115.4(2) no
    O6 C16 H16A . . 108.4 no
    C17 C16 H16A . . 108.4 no
    O6 C16 H16B . . 108.4 no
    C17 C16 H16B . . 108.4 no
    H16A C16 H16B . . 107.5 no
    C16 C17 H17A . . 109.5 no
    C16 C17 H17B . . 109.5 no
    H17A C17 H17B . . 109.5 no
    C16 C17 H17C . . 109.5 no
    H17A C17 H17C . . 109.5 no
    H17B C17 H17C . . 109.5 no
loop_
    _geom_torsion_atom_site_label_1
    _geom_torsion_atom_site_label_2
    _geom_torsion_atom_site_label_3
    _geom_torsion_atom_site_label_4
    _geom_torsion_site_symmetry_1
    _geom_torsion_site_symmetry_2
    _geom_torsion_site_symmetry_3
    _geom_torsion_site_symmetry_4
    _geom_torsion
    _geom_torsion_publ_flag
    O5 V1 O1 C1 . . . . 68.39(19) no
    O6 V1 O1 C1 . . . . -178.79(18) no
    O3 V1 O1 C1 . . . . -76.1(2) no
    N1 V1 O1 C1 . . . . -31.50(18) no
    O5 V1 O3 C9 . . . . -89.56(14) no
    O6 V1 O3 C9 . . . . 161.46(13) no
    O1 V1 O3 C9 . . . . 55.77(18) no
    N1 V1 O3 C9 . . . . 9.46(12) no
    O5 V1 O6 C16 . . . . -37.9(3) no
    O1 V1 O6 C16 . . . . -148.3(3) no
    O3 V1 O6 C16 . . . . 63.0(3) no
    N1 V1 O6 C16 . . . . 120.4(3) no
    O5 V1 N1 C8 . . . . -85.71(17) no
    O6 V1 N1 C8 . . . . 115.25(17) no
    O1 V1 N1 C8 . . . . 19.13(16) no
    O3 V1 N1 C8 . . . . 176.30(17) no
    O5 V1 N1 N2 . . . . 89.16(14) no
    O6 V1 N1 N2 . . . . -69.88(17) no
    O1 V1 N1 N2 . . . . -166.00(13) no
    O3 V1 N1 N2 . . . . -8.83(11) no
    C8 N1 N2 C9 . . . . -177.68(16) no
    V1 N1 N2 C9 . . . . 6.78(18) no
    V1 O1 C1 C2 . . . . 29.7(3) no
    V1 O1 C1 C6 . . . . -152.82(15) no
    O1 C1 C2 C3 . . . . 175.72(18) no
    C6 C1 C2 C3 . . . . -1.8(3) no
    O1 C1 C2 C8 . . . . -3.0(3) no
    C6 C1 C2 C8 . . . . 179.54(17) no
    C1 C2 C3 C4 . . . . 0.9(3) no
    C8 C2 C3 C4 . . . . 179.6(2) no
    C2 C3 C4 C5 . . . . 0.1(3) no
    C3 C4 C5 C6 . . . . -0.2(4) no
    C7 O2 C6 C5 . . . . -1.0(3) no
    C7 O2 C6 C1 . . . . -179.65(19) no
    C4 C5 C6 O2 . . . . -179.3(2) no
    C4 C5 C6 C1 . . . . -0.7(3) no
    O1 C1 C6 O2 . . . . 2.8(3) no
    C2 C1 C6 O2 . . . . -179.60(17) no
    O1 C1 C6 C5 . . . . -175.88(18) no
    C2 C1 C6 C5 . . . . 1.7(3) no
    N2 N1 C8 C2 . . . . 178.23(17) no
    V1 N1 C8 C2 . . . . -6.9(3) no
    C1 C2 C8 N1 . . . . -5.5(3) no
    C3 C2 C8 N1 . . . . 175.82(19) no
    V1 O3 C9 N2 . . . . -9.5(2) no
    V1 O3 C9 C10 . . . . 171.59(12) no
    N1 N2 C9 O3 . . . . 1.2(2) no
    N1 N2 C9 C10 . . . . -179.87(15) no
    O3 C9 C10 C15 . . . . -3.2(3) no
    N2 C9 C10 C15 . . . . 177.87(17) no
    O3 C9 C10 C11 . . . . 177.21(17) no
    N2 C9 C10 C11 . . . . -1.8(3) no
    C15 C10 C11 O4 . . . . -178.9(2) no
    C9 C10 C11 O4 . . . . 0.7(3) no
    C15 C10 C11 C12 . . . . 1.9(3) no
    C9 C10 C11 C12 . . . . -178.46(19) no
    O4 C11 C12 C13 . . . . 178.7(2) no
    C10 C11 C12 C13 . . . . -2.0(4) no
    C11 C12 C13 C14 . . . . 0.6(4) no
    C12 C13 C14 C15 . . . . 0.9(3) no
    C13 C14 C15 C10 . . . . -0.9(3) no
    C11 C10 C15 C14 . . . . -0.5(3) no
    C9 C10 C15 C14 . . . . 179.89(18) no
    V1 O6 C16 C17 . . . . 14.1(4) no
loop_
    _geom_hbond_atom_site_label_D
    _geom_hbond_atom_site_label_H
    _geom_hbond_atom_site_label_A
    _geom_hbond_site_symmetry_A
    _geom_hbond_distance_DH
    _geom_hbond_distance_HA
    _geom_hbond_distance_DA
    _geom_hbond_angle_DHA
    O4 H4B N2 . 0.82 1.86 2.581(2) 146.8
    C8 H8A O4 2 0.93 2.31 3.236(2) 176.7
data_global
_journal_date_recd_electronic     2012-06-30
_journal_date_accepted     2012-07-15
_journal_name_full     'Acta Crystallographica, Section E'
_journal_year     2012
_journal_volume     68
_journal_issue      8
_journal_page_first     m1101
_journal_page_last     m1102
_journal_paper_category     QM
_journal_paper_doi     10.1107/S1600536812032229
_journal_coeditor_code     XU5587
_publ_contact_author_name     'Chen Xiao-Hua'
_publ_contact_author_address
;
College of Materials Science and Engineering
Fujian Normal University
Fuzhou, Fujian 350007
People's Republic of China
;
_publ_contact_author_email     xiaohuachen03@163.com
_publ_contact_author_fax     '86 591 22868183'
_publ_contact_author_phone     '86 591 22868183'
_publ_section_title
;\
(Ethanolato-\k<i>O</i>)[<i>N</i>'-(3-methoxy-2-oxidobenzylidene-\k<i>O</i>^2^)\
benzohydrazidato-\k^2^<i>N</i>',<i>O</i>]oxidovanadium(V)
;
loop_
    _publ_author_name
    _publ_author_footnote
    _publ_author_address
    'Chen, Xiao-Hua' .
;
College of Materials Science and Engineering
Fujian Normal University
Fuzhou, Fujian 350007
People's Republic of China
;
    'Wu, Qiong-Jie' .
;
College of Life Science
Fujian Agriculture and Forestry University
Fuzhou, Fujian 350002
People's Republic of China
;
    'Chen, Li-Juan' .
;
College of Chemistry and Chemical Engineering
Fujian Normal University
Fuzhou, Fujian 350007
People's Republic of China
;
    'Yang, Ming-Xing' .
;
College of Chemistry and Chemical Engineering
Fujian Normal University
Fuzhou, Fujian 350007
People's Republic of China
;
