# Supplementary material for: (Ethano­lato-κO)[N′-(3-meth­oxy-2-oxidobenzyl­idene-κO 2)benzo­hydrazidato-κ2 N′,O]oxidovanadium(V)
Source: Acta Crystallogr Sect E Struct Rep Online. 2012 Jul 21;68(Pt 8):m1101–2. doi: 10.1107/S1600536812032229 (PMC3414151; doi:10.1107/S1600536812032229)
Supplement: Supplementary file 2 [file e-68-m1101-Isup2.hkl]

# 
# h,k,l, Fc-squared, Fo-squared, sigma(Fo-squared) and status flag 
# 
data_I
_shelx_title ' d.ins in P2(1)/c' 
_shelx_refln_list_code          4 
_shelx_F_calc_maximum      212.88 
_exptl_crystal_F_000       816.00 
_reflns_d_resolution_high  0.7702 
 
loop_ 
 _symmetry_equiv_pos_as_xyz 
 'x, y, z' 
 '-x, y+1/2, -z+1/2' 
 '-x, -y, -z' 
 'x, -y-1/2, z-1/2' 
 
_cell_length_a    15.8077 
_cell_length_b     6.6056 
_cell_length_c    16.6931 
_cell_angle_alpha  90.000 
_cell_angle_beta   94.107 
_cell_angle_gamma  90.000 
 
_shelx_F_squared_multiplier     1.000 
 
loop_ 
 _refln_index_h 
 _refln_index_k 
 _refln_index_l 
 _refln_F_squared_calc 
 _refln_F_squared_meas 
 _refln_F_squared_sigma 
 _refln_observed_status 
   3   0   0      192.71      167.06      4.96 o 
   4   0   0     4043.53     4113.79     45.05 o 
   5   0   0     2064.15     2042.73     20.36 o 
   6   0   0     6202.63     6105.63     65.29 o 
   7   0   0     1028.94      993.21      9.06 o 
   8   0   0      231.64      256.36      3.77 o 
   9   0   0        5.05        6.43      1.22 o 
  10   0   0        9.81       10.99      2.10 o 
  11   0   0     1523.15     1327.77    136.86 o 
  12   0   0      140.72      154.88      6.26 o 
  13   0   0        4.08        3.15      2.56 o 
  14   0   0      314.37      305.99     10.78 o 
  15   0   0      105.34      106.45      6.90 o 
  16   0   0       10.78        5.43      2.55 o 
  17   0   0      233.34      205.47     35.44 o 
  18   0   0       39.68       16.63     12.23 o 
  19   0   0       80.15      114.48     16.59 o 
  20   0   0       25.44       29.79     22.18 o 
   1   1   0        2.94        7.27      1.01 o 
   2   1   0      254.93      272.99      2.92 o 
   3   1   0     1932.06     1942.33     15.54 o 
   4   1   0      354.83      342.29      4.52 o 
   5   1   0     3793.57     3824.20     61.17 o 
   6   1   0      574.65      598.80     17.23 o 
   7   1   0      335.03      313.33      6.38 o 
   8   1   0      646.08      612.05     10.16 o 
   9   1   0       25.84       27.61      1.93 o 
  10   1   0       62.86       77.54      1.70 o 
  11   1   0      834.37      881.74     12.40 o 
  12   1   0        6.71        5.09      2.03 o 
  13   1   0      211.69      227.41      7.49 o 
  14   1   0      105.57      104.57      8.65 o 
  15   1   0       50.70       56.62      6.23 o 
  16   1   0      148.20      148.64      5.89 o 
  17   1   0      284.20      265.62     10.66 o 
  18   1   0       55.72       50.44      5.76 o 
  19   1   0        0.05        0.14      3.37 o 
  20   1   0        2.30       -0.50     12.13 o 
   0   2   0      671.64      557.21      7.83 o 
   1   2   0      170.00      202.36      3.34 o 
   2   2   0     1402.67     1281.30     11.25 o 
   3   2   0     5392.47     5084.17     52.66 o 
   4   2   0     2707.62     2756.94     27.07 o 
   5   2   0      413.75      405.78      4.12 o 
   6   2   0      446.04      345.34      6.58 o 
   7   2   0      257.27      222.65      4.19 o 
   8   2   0      612.49      542.58      8.50 o 
   9   2   0     2179.46     2205.55     22.55 o 
  10   2   0       63.80       66.97      3.91 o 
  11   2   0      141.67      149.61      6.80 o 
  12   2   0     2384.81     2366.84     26.54 o 
  13   2   0      355.93      384.51      9.92 o 
  14   2   0      811.38      844.22     12.66 o 
  15   2   0      478.26      491.78     12.69 o 
  16   2   0       61.16       52.80      4.79 o 
  17   2   0       83.37       92.77      9.57 o 
  18   2   0       71.60       78.44      5.57 o 
  19   2   0        1.14       -1.40      8.99 o 
   1   3   0      792.56      735.26      7.39 o 
   2   3   0      385.06      374.97      5.18 o 
   3   3   0     1529.13     1670.90     16.26 o 
   4   3   0     1063.36      960.32     10.13 o 
   5   3   0      815.68     1088.90     10.96 o 
   6   3   0     1002.95     1196.54     10.63 o 
   7   3   0     1583.68     1540.94     13.52 o 
   8   3   0     1444.07     1480.35     17.43 o 
   9   3   0        7.82        8.59      2.76 o 
  10   3   0       73.05       83.34      4.79 o 
  11   3   0       82.66       94.88      6.93 o 
  12   3   0        0.59       -1.12      3.66 o 
  13   3   0      184.07      198.43      6.56 o 
  14   3   0      190.66      203.35     10.07 o 
  15   3   0      113.96      118.43      5.57 o 
  16   3   0      196.32      218.62     11.68 o 
  17   3   0        8.84       10.62      4.93 o 
  18   3   0       36.94       44.95      9.80 o 
  19   3   0       67.50       75.68      7.99 o 
   0   4   0     1781.59     1631.51     37.04 o 
   1   4   0       49.20       48.82      2.47 o 
   2   4   0      305.98      283.10      4.23 o 
   3   4   0     1738.51     1865.54     23.07 o 
   4   4   0       60.93       67.75      4.06 o 
   5   4   0     2185.42     2249.75     25.27 o 
   6   4   0      952.17      895.34     11.54 o 
   7   4   0        4.62        5.29      1.07 o 
   8   4   0      213.80      206.47      2.89 o 
   9   4   0      247.62      213.69      6.70 o 
  10   4   0      309.64      293.85      6.38 o 
  11   4   0      711.07      724.37     11.52 o 
  12   4   0        6.83        5.40      4.20 o 
  13   4   0      170.43      183.84      9.86 o 
  14   4   0       10.91       17.02      8.42 o 
  15   4   0        3.66        5.73      4.85 o 
  16   4   0       19.81       17.82      7.13 o 
  17   4   0      103.76      108.34      7.37 o 
  18   4   0       24.61       27.34     13.07 o 
   1   5   0      426.73      431.32      6.41 o 
   2   5   0      381.03      411.72      7.80 o 
   3   5   0       40.21       41.70      2.63 o 
   4   5   0      566.03      539.44      7.27 o 
   5   5   0      416.47      425.85     10.21 o 
   6   5   0       18.97       24.25      3.23 o 
   7   5   0      588.53      577.06      7.22 o 
   8   5   0      432.00      385.31      5.23 o 
   9   5   0      743.76      673.79     13.67 o 
  10   5   0      703.76      544.26     51.56 o 
  11   5   0       95.37      101.46      6.20 o 
  12   5   0      131.70      127.68     11.73 o 
  13   5   0      507.81      483.12     30.18 o 
  14   5   0       31.92       29.92      6.03 o 
  15   5   0      114.18      123.07     51.17 o 
  16   5   0      435.83      489.31     55.19 o 
   0   6   0        3.16        3.64      4.49 o 
   1   6   0      143.54      148.26      9.08 o 
   2   6   0       13.87       13.78      3.01 o 
   3   6   0      187.89      183.11      4.50 o 
   4   6   0        2.12        4.16      2.14 o 
   5   6   0        5.21        3.09      2.28 o 
   6   6   0       10.21        8.47      2.61 o 
   7   6   0       97.50       88.23      5.39 o 
   8   6   0      151.92      124.12      8.78 o 
   9   6   0       32.30       22.26      3.32 o 
  10   6   0        3.14       12.64      8.71 o 
  11   6   0        2.95        7.71     14.93 o 
  12   6   0       17.11      146.28    113.09 o 
  13   6   0       17.96       24.57     11.89 o 
  14   6   0        7.76        5.43     17.69 o 
   1   7   0       33.48       46.30      6.99 o 
   2   7   0      213.43      232.10      8.93 o 
   3   7   0       25.54       20.41      4.49 o 
   4   7   0      190.31      163.22     13.06 o 
   5   7   0       16.75       18.01      6.85 o 
   6   7   0        0.76        3.45      3.50 o 
   7   7   0      101.02      107.87      5.24 o 
   8   7   0      209.44      197.39      5.94 o 
   9   7   0       26.10       22.95      9.66 o 
  10   7   0      230.00      252.40     26.94 o 
  11   7   0       41.85       34.95     11.89 o 
   1   8   0        0.24        3.14      9.25 o 
   2   8   0       28.28       19.17     10.27 o 
   3   8   0        0.24        1.04      4.33 o 
   4   8   0        3.19        5.72      6.38 o 
   5   8   0        9.76       13.22      5.19 o 
   6   8   0       17.71       13.88      7.99 o 
   7   8   0        3.35        5.28      6.24 o 
 -20   1   1       43.02       47.56     13.15 o 
 -19   1   1       29.92       30.41      5.47 o 
 -18   1   1      275.55      247.21     16.51 o 
 -17   1   1       64.11       62.20      9.18 o 
 -16   1   1      370.87      353.69      8.29 o 
 -15   1   1      219.29      189.17     10.13 o 
 -14   1   1      116.76      107.60      2.73 o 
 -13   1   1       15.09       18.13      1.36 o 
 -12   1   1     2017.80     1962.68     44.64 o 
 -11   1   1      684.06      683.31      5.71 o 
 -10   1   1        1.79        7.98      1.17 o 
  -9   1   1     1693.73     1737.41     17.04 o 
  -8   1   1     2343.98     2527.26     25.15 o 
  -7   1   1     4751.56     4845.91     45.21 o 
  -6   1   1      334.31      341.11      3.64 o 
  -5   1   1     3584.89     3666.63     76.51 o 
  -4   1   1     1345.43     1329.97     13.11 o 
  -3   1   1      800.50      851.02     45.85 o 
  -2   1   1    12572.24    13798.84    268.60 o 
  -1   1   1     6392.98     6855.24     73.79 o 
   0   1   1     1641.25     1656.05     16.54 o 
   1   1   1      518.46      515.01      5.55 o 
   2   1   1     9345.74     9663.63    159.87 o 
   3   1   1      919.05      940.46      7.52 o 
   4   1   1      130.96      120.21      2.25 o 
   5   1   1     8146.69     8069.84     84.16 o 
   6   1   1     2521.03     2281.54     43.67 o 
   7   1   1     1758.86     1710.49     25.63 o 
   8   1   1     2522.97     1752.41    392.49 o 
   9   1   1      396.65      413.41      3.46 o 
  10   1   1     1553.75     1564.03     18.43 o 
  11   1   1     2504.34     2497.37     32.45 o 
  12   1   1      262.81      244.29      4.26 o 
  13   1   1      190.24      184.40      8.35 o 
  14   1   1      642.99      595.93     24.78 o 
  15   1   1      305.84      281.80      9.08 o 
  16   1   1      168.48      162.36      8.53 o 
  17   1   1      671.59      604.31     17.50 o 
  18   1   1       45.67       51.99      5.20 o 
  19   1   1      122.84      118.76      9.03 o 
  20   1   1        6.56        7.87     15.93 o 
 -19   2   1       43.07       46.75     11.47 o 
 -18   2   1       43.10       35.84      6.70 o 
 -17   2   1       25.57       23.15      5.32 o 
 -16   2   1      478.36      456.23     13.40 o 
 -15   2   1       90.57       86.01      6.47 o 
 -14   2   1      173.84      184.51      7.79 o 
 -13   2   1      859.60      839.64     13.68 o 
 -12   2   1      146.98      142.96      4.72 o 
 -11   2   1      199.35      204.99      5.72 o 
 -10   2   1      449.78      433.99      6.63 o 
  -9   2   1     1449.33     1441.17     36.21 o 
  -8   2   1     2151.85     2159.30     32.12 o 
  -7   2   1       17.76       14.40      1.76 o 
  -6   2   1      682.64      670.56      6.88 o 
  -5   2   1     1258.52     1141.00     12.36 o 
  -4   2   1       24.89       43.90      2.87 o 
  -3   2   1     1125.82     1170.21      9.88 o 
  -2   2   1      373.44      345.88      4.80 o 
  -1   2   1     2391.37     2362.73     18.92 o 
   0   2   1      204.93      215.45      4.22 o 
   1   2   1     1377.42     1351.10     10.22 o 
   2   2   1        2.85        5.86      1.12 o 
   3   2   1      478.29      431.26      4.84 o 
   4   2   1     5128.20     4944.98     50.30 o 
   5   2   1      708.66      710.00      6.85 o 
   6   2   1      889.25      895.15     15.23 o 
   7   2   1     1816.50     1739.31     29.83 o 
   8   2   1      382.99      372.90      9.71 o 
   9   2   1      408.61      408.01      8.35 o 
  10   2   1      225.61      238.93     15.56 o 
  11   2   1       39.95       45.99      5.20 o 
  12   2   1       30.97       30.17      3.33 o 
  13   2   1       11.71       12.33      4.12 o 
  14   2   1      183.20      181.94      5.85 o 
  15   2   1       70.62       80.00     15.04 o 
  16   2   1        0.23        0.01      2.62 o 
  17   2   1       57.63       55.90      5.43 o 
  18   2   1       20.09       16.64      5.31 o 
  19   2   1       10.04       10.19     12.32 o 
 -19   3   1       34.60       48.26      9.96 o 
 -18   3   1      136.17      137.03     10.05 o 
 -17   3   1       79.76      103.98      9.80 o 
 -16   3   1       13.34        5.94      5.45 o 
 -15   3   1      423.06      436.89     13.26 o 
 -14   3   1      102.06      108.63      6.51 o 
 -13   3   1      262.72      280.94      7.92 o 
 -12   3   1      686.28      688.43     11.12 o 
 -11   3   1        0.54        3.59      2.78 o 
 -10   3   1     1207.80     1205.79     14.36 o 
  -9   3   1      728.20      745.61     11.88 o 
  -8   3   1       64.43       82.48      2.94 o 
  -7   3   1     1759.01     1837.16     22.74 o 
  -6   3   1      583.69      583.65      6.34 o 
  -5   3   1     1173.54     1280.43     11.95 o 
  -4   3   1        6.57       32.32      3.74 o 
  -3   3   1      151.13       99.95      4.94 o 
  -2   3   1      793.50      785.59      7.64 o 
  -1   3   1       40.78       38.51      2.63 o 
   0   3   1       23.77       23.34      1.70 o 
   1   3   1      260.77      233.78      2.60 o 
   2   3   1       10.86        5.18      1.22 o 
   3   3   1        6.75        2.96      1.66 o 
   4   3   1        2.12        2.04      1.34 o 
   5   3   1      700.02      713.64      6.17 o 
   6   3   1        1.29        1.26      1.29 o 
   7   3   1     1232.77     1258.62     11.24 o 
   8   3   1     1629.35     1572.16     23.05 o 
   9   3   1      210.35      215.72      5.81 o 
  10   3   1       59.07       72.43      3.64 o 
  11   3   1      947.79      941.31     17.24 o 
  12   3   1      522.11      501.27      9.44 o 
  13   3   1      835.20      843.93     13.00 o 
  14   3   1      872.68      810.11     18.53 o 
  15   3   1       26.15       26.32      4.03 o 
  16   3   1      157.00      177.02     22.84 o 
  17   3   1      285.94      287.87     21.77 o 
  18   3   1        0.33       -2.30      5.89 o 
  19   3   1       79.78       83.80     31.32 o 
 -18   4   1       61.88       52.26     20.53 o 
 -17   4   1       85.56       74.36     11.13 o 
 -16   4   1       81.09       98.41     10.26 o 
 -15   4   1       80.27       89.53      7.35 o 
 -14   4   1      282.09      287.31      8.88 o 
 -13   4   1        3.98        5.88      5.46 o 
 -12   4   1       48.03       48.28      4.58 o 
 -11   4   1      507.83      534.44      9.78 o 
 -10   4   1      562.25      544.69      9.70 o 
  -9   4   1      196.89      196.17      2.35 o 
  -8   4   1     1551.02     1315.18    307.24 o 
  -7   4   1       14.80       14.79      1.96 o 
  -6   4   1      100.39       84.42      5.82 o 
  -5   4   1      627.33      552.71      8.48 o 
  -4   4   1     3073.80     3063.30     31.41 o 
  -3   4   1       11.59       29.98     15.04 o 
  -2   4   1     2000.23     2115.76     23.50 o 
  -1   4   1        1.59        0.74      1.43 o 
   0   4   1     1395.64     1371.24     12.55 o 
   1   4   1      663.39      650.02      6.40 o 
   2   4   1        3.88        4.47      1.12 o 
   3   4   1      375.62      360.93      5.77 o 
   4   4   1      737.99      743.67      9.11 o 
   5   4   1       47.79       42.94      2.51 o 
   6   4   1      685.67      650.91      5.93 o 
   7   4   1     1035.59      962.85     35.55 o 
   8   4   1       40.73       43.15      1.99 o 
   9   4   1     1146.54     1188.30     16.61 o 
  10   4   1       96.35       95.72      4.74 o 
  11   4   1      305.71      302.42     15.68 o 
  12   4   1      236.14      206.00      6.69 o 
  13   4   1      322.31      331.48     14.07 o 
  14   4   1       92.17       82.94      6.97 o 
  15   4   1      370.06      347.89     11.65 o 
  16   4   1       70.14       57.05      9.76 o 
  17   4   1       10.76       11.33      4.94 o 
  18   4   1      134.94      171.63     41.93 o 
 -16   5   1       54.36       63.95     14.30 o 
 -15   5   1        1.18       -2.36      6.22 o 
 -14   5   1       42.28       45.96      5.72 o 
 -13   5   1       27.38       23.68      9.07 o 
 -12   5   1        7.46        7.21      5.01 o 
 -11   5   1      121.62      118.07     10.50 o 
 -10   5   1        0.42        0.40      1.31 o 
  -9   5   1       64.66       62.12      4.82 o 
  -8   5   1       19.34       22.04      2.16 o 
  -7   5   1        5.84       23.21     12.76 o 
  -6   5   1      437.22      399.40      9.82 o 
  -5   5   1      210.79      180.31      5.33 o 
  -4   5   1        5.87        7.66      3.89 o 
  -3   5   1       33.00       43.37      5.82 o 
  -2   5   1       14.92       28.62      7.20 o 
  -1   5   1      390.36      361.19      9.48 o 
   0   5   1       82.61       73.87      3.02 o 
   1   5   1      289.19      275.89      9.34 o 
   2   5   1      506.81      495.53      6.15 o 
   3   5   1        9.45       11.81      2.29 o 
   4   5   1     1057.54     1009.77     11.35 o 
   5   5   1     1043.69      981.14     10.62 o 
   6   5   1       91.29       80.11      4.07 o 
   7   5   1      208.63      182.84      3.26 o 
   8   5   1      146.32      126.31      2.85 o 
   9   5   1       75.02       66.41      2.42 o 
  10   5   1        4.14        3.79      2.16 o 
  11   5   1        4.30        4.47      3.66 o 
  12   5   1       64.13       66.39      4.69 o 
  13   5   1       11.43        1.98      4.97 o 
  14   5   1        9.98       25.08     12.09 o 
  15   5   1       12.24       14.88      8.37 o 
  16   5   1       37.90       43.71     15.70 o 
 -14   6   1      222.62      256.00     21.61 o 
 -13   6   1       82.63      111.73     24.60 o 
 -12   6   1       19.77       31.91     11.03 o 
 -11   6   1      339.30      340.95     19.25 o 
 -10   6   1       41.87       50.79      5.12 o 
  -9   6   1      118.07      115.74      8.65 o 
  -8   6   1      175.71      185.05      5.44 o 
  -7   6   1      117.09      117.21      5.02 o 
  -6   6   1       79.32       80.56      8.55 o 
  -5   6   1      653.08      649.58     11.65 o 
  -4   6   1        5.09        3.17      2.06 o 
  -3   6   1      420.48      430.96      7.15 o 
  -2   6   1       48.75       47.59      5.03 o 
  -1   6   1     1102.39     1073.36     17.72 o 
   0   6   1       65.77       70.00      6.91 o 
   1   6   1     2921.45     2896.90     32.60 o 
   2   6   1      145.20      153.05      4.66 o 
   3   6   1      551.27      525.06     13.70 o 
   4   6   1      651.46      615.98     25.05 o 
   5   6   1       36.44       43.62      6.45 o 
   6   6   1      402.91      414.10     10.78 o 
   7   6   1       12.31       17.92      3.21 o 
   8   6   1       35.17       33.11      5.53 o 
   9   6   1      157.16      153.17      9.02 o 
  10   6   1      304.25      302.21     28.14 o 
  11   6   1        3.83        3.89      8.62 o 
  12   6   1      314.02      335.82     21.99 o 
  13   6   1      126.56      163.10     28.05 o 
  14   6   1       72.69       80.16     11.84 o 
 -11   7   1        0.13       -0.32     12.97 o 
 -10   7   1        3.21        5.51      8.58 o 
  -9   7   1       16.07       10.62      8.39 o 
  -8   7   1       29.73       21.38      5.03 o 
  -7   7   1       46.47       33.78      5.24 o 
  -6   7   1       28.31       27.88      3.97 o 
  -5   7   1        9.55       10.95      4.28 o 
  -4   7   1       27.03       20.90      3.11 o 
  -3   7   1       98.08      112.53      5.00 o 
  -2   7   1       81.24       86.86     10.26 o 
  -1   7   1      243.15      242.60      7.97 o 
   0   7   1       98.38      105.59      6.84 o 
   1   7   1      106.34      113.11      4.50 o 
   2   7   1        0.05        1.82      1.80 o 
   3   7   1       42.76       50.93     12.03 o 
   4   7   1       20.46       16.15      4.03 o 
   5   7   1        7.01        3.95      6.36 o 
   6   7   1       28.85       31.73      4.57 o 
   7   7   1       40.81       33.46      4.02 o 
   8   7   1        6.11        7.01      3.02 o 
   9   7   1       22.00       12.62     15.09 o 
  10   7   1        0.00       -1.72      8.39 o 
  11   7   1        0.74        0.11      8.17 o 
  -7   8   1        0.92        5.14      4.13 o 
  -6   8   1       37.82       35.13      6.32 o 
  -5   8   1       52.57       59.42      9.90 o 
  -4   8   1       38.35       34.35      6.08 o 
  -3   8   1       83.65       91.86      8.56 o 
  -1   8   1       15.66       20.91     10.00 o 
   1   8   1      230.07      223.63     13.37 o 
   2   8   1       58.65       52.11      7.00 o 
   3   8   1       61.22       68.42      8.96 o 
   4   8   1      134.42      148.07     11.78 o 
   5   8   1        2.29        3.23      4.96 o 
   6   8   1       74.18       75.39      8.94 o 
   7   8   1       13.34       22.92      9.52 o 
 -20   0   2       47.48       63.87     16.30 o 
 -19   0   2      191.29      210.84     20.97 o 
 -18   0   2       45.54       15.35      7.29 o 
 -17   0   2       64.38       57.41      9.25 o 
 -16   0   2      434.12      436.26     16.02 o 
 -15   0   2      494.24      480.55     16.05 o 
 -14   0   2      209.03      219.83      6.48 o 
 -13   0   2      667.93      689.05     10.10 o 
 -12   0   2      848.44      898.67     22.21 o 
 -11   0   2        3.20       12.08      6.50 o 
 -10   0   2      925.09      928.01     19.09 o 
  -9   0   2     2685.17     2648.89     45.70 o 
  -8   0   2      264.42      248.06     14.21 o 
  -7   0   2     2410.73     2411.18     52.30 o 
  -6   0   2     2146.91     2250.09     23.50 o 
  -5   0   2     3925.56     3843.12     42.42 o 
  -4   0   2     2328.40     2299.22     26.88 o 
  -3   0   2     6990.85     7537.51    113.15 o 
  -2   0   2     2653.77     2812.55     32.76 o 
   2   0   2     7443.36     8334.93    103.08 o 
   3   0   2       47.79       39.99      1.16 o 
   4   0   2       62.09       85.53      1.51 o 
   5   0   2    15341.52    17069.54    418.73 o 
   6   0   2     2522.85     2603.33     27.55 o 
   7   0   2    16522.45    17670.84    265.67 o 
   8   0   2      438.94      765.97     17.81 o 
   9   0   2     1031.54     1186.25     23.17 o 
  10   0   2     1235.65     1079.53     35.52 o 
  11   0   2      448.83      473.22      9.98 o 
  12   0   2       46.12       52.12      2.62 o 
  13   0   2     1273.25     1284.31     31.07 o 
  14   0   2      382.09      379.99     10.69 o 
  15   0   2        0.47       -0.69      1.58 o 
  16   0   2      663.15      612.62     30.98 o 
  17   0   2        0.84        0.44      1.72 o 
  18   0   2      163.27      165.91     17.38 o 
  19   0   2       82.66      105.34     25.88 o 
  20   0   2       12.95        3.02     11.03 o 
 -20   1   2        3.85        4.84      8.36 o 
 -19   1   2        8.50        4.71      4.01 o 
 -18   1   2        1.62        3.08      3.04 o 
 -17   1   2      144.97      150.12     14.09 o 
 -16   1   2       30.78       28.31      3.81 o 
 -15   1   2      151.08      148.24      4.31 o 
 -14   1   2      333.50      332.99      5.18 o 
 -13   1   2        0.52        0.78      1.08 o 
 -12   1   2      132.93      140.59      4.90 o 
 -11   1   2      122.52      140.00      2.45 o 
 -10   1   2      224.79      253.70     12.75 o 
  -9   1   2      531.04      631.51     10.75 o 
  -8   1   2        0.28        0.11      0.84 o 
  -7   1   2      691.45      746.09      6.54 o 
  -6   1   2      101.34      117.71      1.90 o 
  -5   1   2     3000.93     3025.75     28.30 o 
  -4   1   2       77.01       61.73      1.75 o 
  -3   1   2     1386.40     1356.02      9.53 o 
  -2   1   2      125.66      112.60      2.27 o 
  -1   1   2     1556.98     1638.96     12.52 o 
   0   1   2      294.46      328.41      6.15 o 
   1   1   2       35.83       27.60      2.05 o 
   2   1   2     3757.00     3814.58     35.24 o 
   3   1   2    10782.54    11692.48    201.85 o 
   4   1   2    11982.34    12684.08    184.88 o 
   5   1   2       82.97      119.67      1.24 o 
   6   1   2     1058.25     1099.29     12.83 o 
   7   1   2     4470.60     4818.43     60.34 o 
   8   1   2     1525.11     1657.17     18.44 o 
   9   1   2     1275.64     1322.03     14.20 o 
  10   1   2      281.28      254.95      5.05 o 
  11   1   2        0.15        0.13      0.88 o 
  12   1   2       16.94       13.47      0.94 o 
  13   1   2        5.25        1.22      1.81 o 
  14   1   2      292.87      245.39     12.26 o 
  15   1   2      142.56      160.39      7.22 o 
  16   1   2      244.53      223.52      8.01 o 
  17   1   2       29.03       28.38      4.71 o 
  18   1   2       13.37       12.97      4.30 o 
  19   1   2       70.49      100.24     18.05 o 
  20   1   2        0.53       -2.88     11.51 o 
 -19   2   2      260.07      229.87     12.13 o 
 -18   2   2      239.67      231.64     10.24 o 
 -17   2   2      131.65      130.18      8.10 o 
 -16   2   2      519.74      534.83     15.76 o 
 -15   2   2      552.51      579.08     12.95 o 
 -14   2   2     1019.16      947.21     23.00 o 
 -13   2   2     2602.75     2447.42     39.03 o 
 -12   2   2       30.21       34.21      3.23 o 
 -11   2   2      664.77      706.88      9.42 o 
 -10   2   2     2529.54     2609.06     27.19 o 
  -9   2   2       27.81       28.32      2.99 o 
  -8   2   2      436.29      400.31     15.46 o 
  -7   2   2     3128.72     3095.78     55.58 o 
  -6   2   2      492.88      600.23      6.06 o 
  -5   2   2     1405.40     1353.51     21.65 o 
  -4   2   2      138.67       94.00      1.42 o 
  -3   2   2     1441.81     1535.09     12.43 o 
  -2   2   2      881.36      832.72      7.36 o 
  -1   2   2     2231.60     2190.31     17.53 o 
   0   2   2      506.81      527.10      6.27 o 
   1   2   2     1247.30     1265.13     18.68 o 
   2   2   2       22.43       46.78      3.70 o 
   3   2   2     2157.29     2383.32     28.84 o 
   4   2   2       50.30       36.41      1.51 o 
   5   2   2      714.95      641.31     10.08 o 
   6   2   2       44.19       52.72      1.60 o 
   7   2   2      466.96      457.01      7.54 o 
   8   2   2      255.56      243.55      4.31 o 
   9   2   2      475.35      501.13     20.35 o 
  10   2   2     2371.43     2245.41     29.99 o 
  11   2   2       79.22       84.48      8.21 o 
  12   2   2     1100.26     1109.52     15.92 o 
  13   2   2       51.41       71.55      7.20 o 
  14   2   2      131.22      136.09      7.56 o 
  15   2   2      443.98      418.73     13.63 o 
  16   2   2      167.01      154.62      5.67 o 
  17   2   2       36.41       34.38      4.44 o 
  18   2   2       12.02       13.51      5.31 o 
  19   2   2      236.64      204.55     29.56 o 
 -19   3   2        5.78        9.73      7.92 o 
 -18   3   2       30.32       25.38      6.86 o 
 -17   3   2       65.69       85.78     11.07 o 
 -16   3   2       36.58       21.83      6.47 o 
 -15   3   2      152.34      121.23      8.95 o 
 -14   3   2       28.88       21.38      4.05 o 
 -13   3   2        0.06       -0.15      3.61 o 
 -12   3   2      101.47       98.37      5.17 o 
 -11   3   2      143.43      151.22      5.33 o 
 -10   3   2        5.57        4.74      3.30 o 
  -9   3   2     1444.36     1451.19     17.46 o 
  -8   3   2      686.11      667.98     14.17 o 
  -7   3   2      530.41      521.32      9.64 o 
  -6   3   2     1619.80     1515.97     19.54 o 
  -5   3   2     1338.99     1261.09     15.96 o 
  -4   3   2      485.41      528.70      5.53 o 
  -3   3   2       42.00       41.24      1.93 o 
  -2   3   2       48.73       50.35      1.62 o 
  -1   3   2     1694.06     1639.94     14.02 o 
   0   3   2     1690.45     1633.12     15.90 o 
   1   3   2      446.07      465.24      5.62 o 
   2   3   2     7489.49     8160.96     86.51 o 
   3   3   2      318.76      276.83      8.10 o 
   4   3   2     2981.80     3461.39     66.61 o 
   5   3   2       14.12       27.05      1.72 o 
   6   3   2     2404.20     2430.70     22.14 o 
   7   3   2      558.94      571.44      9.92 o 
   8   3   2      156.30      149.45      3.70 o 
   9   3   2      181.24      179.88      5.60 o 
  10   3   2      208.40      211.57     12.11 o 
  11   3   2      413.55      381.03      8.55 o 
  12   3   2       19.11       23.11      3.68 o 
  13   3   2      809.89      790.69     14.51 o 
  14   3   2      236.51      253.16     16.73 o 
  15   3   2      220.43      218.64      7.98 o 
  16   3   2        2.60        5.38      4.15 o 
  17   3   2       46.13       34.31      7.81 o 
  18   3   2      118.65      118.65      7.92 o 
 -18   4   2       51.45       40.98      7.74 o 
 -17   4   2       24.42       18.97      7.17 o 
 -16   4   2       50.93       48.95     12.77 o 
 -15   4   2        0.16        2.15      4.35 o 
 -14   4   2        3.91        1.73      5.06 o 
 -13   4   2       91.22       78.15      5.94 o 
 -12   4   2       31.51       27.65      3.93 o 
 -11   4   2       79.87       79.39      7.07 o 
 -10   4   2      136.10      132.95      5.48 o 
  -9   4   2      400.38      379.60     21.63 o 
  -8   4   2      124.73      113.79      8.88 o 
  -7   4   2      936.23      879.74     10.22 o 
  -6   4   2     2961.68     3012.05     31.14 o 
  -5   4   2       46.97       51.78      2.81 o 
  -4   4   2     2526.74     2387.92     24.32 o 
  -3   4   2      120.02      100.43      3.14 o 
  -2   4   2        3.24        5.87      2.37 o 
  -1   4   2      308.09      298.82     80.74 o 
   0   4   2       51.02       59.13      2.97 o 
   1   4   2       34.06       35.41      2.20 o 
   2   4   2      192.82      173.02      3.62 o 
   3   4   2        2.16        0.04      1.51 o 
   4   4   2       43.36       46.28      3.83 o 
   5   4   2      758.31      815.51     10.32 o 
   6   4   2      166.59      171.27      3.78 o 
   7   4   2      253.07      248.20      5.02 o 
   8   4   2      396.59      411.35      4.28 o 
   9   4   2        2.30        1.85      1.39 o 
  10   4   2      845.22      868.13     14.93 o 
  11   4   2      137.28      138.65     10.14 o 
  12   4   2      374.88      333.16     10.17 o 
  13   4   2      126.49      132.25      5.90 o 
  14   4   2        8.14       10.42      4.84 o 
  15   4   2       44.30       51.60      8.73 o 
  16   4   2      122.16      115.95      8.87 o 
  17   4   2       11.90       12.66      5.86 o 
 -16   5   2        1.74        2.62      5.48 o 
 -15   5   2      208.53      227.02     35.21 o 
 -14   5   2       28.41       33.08      6.28 o 
 -13   5   2       18.26       17.12      4.42 o 
 -12   5   2        2.64        5.10      3.53 o 
 -11   5   2      471.70      468.67      9.26 o 
 -10   5   2       12.34       15.00      2.04 o 
  -9   5   2      430.75      433.24     10.04 o 
  -8   5   2      394.41      383.69      6.36 o 
  -7   5   2       13.59       13.37      3.36 o 
  -6   5   2     1361.19     1336.63     15.99 o 
  -5   5   2      488.05      485.36     11.67 o 
  -4   5   2        0.29       -1.22      2.18 o 
  -3   5   2     1680.63     1581.00     38.83 o 
  -2   5   2      728.92      688.53     12.90 o 
  -1   5   2      482.87      487.55      7.16 o 
   0   5   2      501.94      525.36      7.22 o 
   1   5   2       74.65      108.98     34.48 o 
   2   5   2      172.82      184.86      3.40 o 
   3   5   2      586.80      570.18      5.89 o 
   4   5   2       72.89       75.46      3.48 o 
   5   5   2       63.48       69.13      4.97 o 
   6   5   2      668.57      694.97     10.46 o 
   7   5   2      244.74      241.50      5.22 o 
   8   5   2      627.69      605.56     23.32 o 
   9   5   2      500.43      473.75      5.87 o 
  10   5   2       65.94       71.61     11.87 o 
  11   5   2      505.49      512.12     55.45 o 
  12   5   2      483.85      457.09     20.53 o 
  13   5   2        0.28        8.24      5.88 o 
  14   5   2      187.70      225.57     20.19 o 
  15   5   2      163.85      175.53     31.06 o 
  16   5   2        0.10       -6.04     12.29 o 
 -14   6   2        4.48        8.84     11.13 o 
 -13   6   2        5.80        6.22      7.20 o 
 -12   6   2       12.37        8.92      7.14 o 
 -11   6   2        0.01        1.70      3.15 o 
 -10   6   2       10.02        3.10      4.59 o 
  -9   6   2        6.20        3.88      2.60 o 
  -8   6   2        1.62        0.67      2.83 o 
  -7   6   2        0.97       30.88     25.15 o 
  -6   6   2       42.06       51.58      8.54 o 
  -5   6   2        6.06        4.90      5.49 o 
  -4   6   2      398.84      402.06     10.77 o 
  -3   6   2       28.16       25.91      3.52 o 
  -2   6   2       92.32       92.45      4.77 o 
  -1   6   2      494.33      513.72      8.78 o 
   0   6   2        4.62        4.53      2.05 o 
   1   6   2       39.48       44.36      3.37 o 
   2   6   2        0.61       -0.05      1.26 o 
   3   6   2       11.77       11.58      5.06 o 
   4   6   2      151.16      147.66     12.29 o 
   5   6   2        5.31        5.08      4.25 o 
   6   6   2        0.34       -3.56      3.56 o 
   7   6   2        6.43        7.82      2.91 o 
   8   6   2        5.47        6.53      3.23 o 
   9   6   2        5.68        2.06      2.66 o 
  10   6   2        0.12        6.30      8.91 o 
  11   6   2        0.97        4.60      7.09 o 
  12   6   2        0.05       -5.37     16.47 o 
  13   6   2        4.00       12.51     11.61 o 
  14   6   2       38.35       52.45     15.92 o 
 -11   7   2       60.71       72.22     12.88 o 
 -10   7   2        0.13        1.33      7.39 o 
  -9   7   2       18.73       15.84      8.58 o 
  -8   7   2       28.03       22.06      5.69 o 
  -7   7   2        0.22       -1.24      3.84 o 
  -6   7   2      112.61      114.00      7.00 o 
  -5   7   2       61.95       63.50      3.52 o 
  -4   7   2      128.02      137.80      5.08 o 
  -3   7   2     1015.32      971.03     13.18 o 
  -2   7   2       35.95       39.23      5.00 o 
  -1   7   2     1087.87     1014.09     15.64 o 
   0   7   2       32.36       31.74      4.84 o 
   1   7   2       27.02       30.63      2.48 o 
   2   7   2        2.72        1.10      4.12 o 
   3   7   2      506.10      553.92     27.35 o 
   4   7   2       53.22       53.79      5.09 o 
   5   7   2        7.22       23.36      8.65 o 
   6   7   2      152.98      138.98      7.01 o 
   7   7   2       94.49       90.24      5.05 o 
   8   7   2      113.84      110.37      5.30 o 
   9   7   2      256.42      243.04     18.12 o 
  10   7   2        9.00        5.81      9.52 o 
  11   7   2       60.66       50.61     13.37 o 
  -7   8   2       26.01       22.85      6.87 o 
  -6   8   2        0.13       -0.33      3.35 o 
  -5   8   2       10.84        7.78      4.59 o 
  -4   8   2       50.33       31.24     16.27 o 
  -3   8   2        0.24        3.43      8.79 o 
  -2   8   2       31.23       17.31      9.25 o 
  -1   8   2        0.14       -6.24     10.29 o 
   0   8   2        3.60        6.85      5.06 o 
   2   8   2        0.69        4.93      7.20 o 
   3   8   2        1.81        6.16      5.21 o 
   4   8   2       17.14       18.12      8.21 o 
   5   8   2       41.54       31.50      9.03 o 
   6   8   2        1.55        7.53     11.93 o 
 -20   1   3      115.46      146.71     14.06 o 
 -19   1   3       56.51       58.66     18.60 o 
 -18   1   3        1.74        3.49      3.49 o 
 -17   1   3      257.37      213.45      8.05 o 
 -16   1   3      190.78      197.98      4.78 o 
 -15   1   3        1.23        2.17      1.50 o 
 -14   1   3      544.23      575.30      7.50 o 
 -13   1   3      402.49      380.10      5.33 o 
 -12   1   3       49.41       18.52     14.55 o 
 -11   1   3       81.72       81.99      3.85 o 
 -10   1   3      776.24      810.71     11.32 o 
  -9   1   3        4.09        2.86      1.05 o 
  -8   1   3     1380.24     1308.76     12.34 o 
  -7   1   3        7.93        5.15      1.06 o 
  -6   1   3     2917.67     2952.28     25.53 o 
  -5   1   3     3808.45     3752.99     32.53 o 
  -4   1   3      733.20      707.77      7.35 o 
  -3   1   3        5.98       31.20      3.74 o 
  -2   1   3    45098.72    51219.00   1005.68 o 
  -1   1   3     6973.58     7157.39     76.97 o 
   0   1   3    45319.57    52534.07   1040.74 o 
   1   1   3     3747.42     3527.57     41.34 o 
   2   1   3      617.29      581.95      6.18 o 
   3   1   3      391.55      366.59      2.77 o 
   4   1   3     3729.30     3712.26     31.46 o 
   5   1   3       62.67       67.13      1.60 o 
   6   1   3      467.95      316.50      4.82 o 
   7   1   3     2178.30     2076.26     25.95 o 
   8   1   3      427.55      546.81      5.33 o 
   9   1   3     1686.49     1628.98     18.54 o 
  10   1   3     1421.13     1366.10     20.55 o 
  11   1   3       64.81       62.78      1.91 o 
  12   1   3      590.75      613.51      8.28 o 
  13   1   3      787.63      796.42      8.81 o 
  14   1   3       68.06       56.95      1.96 o 
  15   1   3      277.49      242.72     15.64 o 
  16   1   3      205.25      202.29      7.98 o 
  17   1   3      107.30      107.68      5.72 o 
  18   1   3      111.72      105.77     10.25 o 
  19   1   3        0.32       -1.06      4.30 o 
 -19   2   3        6.00        1.08      4.17 o 
 -18   2   3      151.79      167.79      9.85 o 
 -17   2   3      283.88      284.29     16.13 o 
 -16   2   3      194.08      190.01      8.73 o 
 -15   2   3      201.36      242.92     27.02 o 
 -14   2   3      177.09      171.47      7.77 o 
 -13   2   3       38.90       46.04      4.73 o 
 -12   2   3       24.35       45.21      4.86 o 
 -11   2   3       61.28       68.78      5.29 o 
 -10   2   3      247.97      268.22      4.25 o 
  -9   2   3      553.24      579.52     13.69 o 
  -8   2   3       45.69       52.97     18.71 o 
  -7   2   3        6.63       12.96      3.21 o 
  -6   2   3      162.75      258.12      2.98 o 
  -5   2   3     2001.42     2284.13     19.15 o 
  -4   2   3      231.65      276.69     50.48 o 
  -3   2   3       52.77       43.25      1.36 o 
  -2   2   3      348.00      432.34      4.31 o 
  -1   2   3       82.01       93.54      1.73 o 
   0   2   3     1225.63     1379.52     10.89 o 
   1   2   3     1858.48     1791.18     22.05 o 
   2   2   3     2973.23     3035.26     38.75 o 
   3   2   3     1305.11     1403.66     23.78 o 
   4   2   3      114.89      105.44      2.26 o 
   5   2   3     2277.86     2219.96     17.17 o 
   6   2   3     4116.17     4172.20     35.25 o 
   7   2   3       62.32       68.61      1.67 o 
   8   2   3     1758.50     1669.13     32.98 o 
   9   2   3     1530.11     1408.44     34.38 o 
  10   2   3      106.10       89.97      3.83 o 
  11   2   3      940.11      960.87     13.12 o 
  12   2   3       19.99       19.69      3.72 o 
  13   2   3      421.84      416.83     12.51 o 
  14   2   3       44.89       55.97      8.35 o 
  15   2   3        0.27        1.24      2.84 o 
  16   2   3      123.36      134.93     11.48 o 
  17   2   3        6.00        6.25      3.83 o 
  18   2   3        0.21        4.03      3.82 o 
  19   2   3       11.27       10.16      4.33 o 
 -19   3   3       33.56       34.35      7.89 o 
 -18   3   3        0.41       -1.42      4.96 o 
 -17   3   3       32.03       34.80     10.07 o 
 -16   3   3      139.24      148.03     13.49 o 
 -15   3   3       38.46       35.99      5.54 o 
 -14   3   3      445.99      438.69     10.68 o 
 -13   3   3       16.02       17.46      4.33 o 
 -12   3   3      392.78      379.00      9.11 o 
 -11   3   3      655.87      581.50     82.57 o 
 -10   3   3      122.91      131.25      3.47 o 
  -9   3   3      359.89      363.47     14.43 o 
  -8   3   3     2415.01     1116.02    920.36 o 
  -7   3   3      575.57      618.77     11.42 o 
  -6   3   3      167.79      128.33      2.56 o 
  -5   3   3     1678.27     1686.98     15.60 o 
  -4   3   3      383.42      346.47      5.43 o 
  -3   3   3      647.54      685.41      6.69 o 
  -2   3   3     1072.46     1111.64     10.73 o 
  -1   3   3      605.60      601.66      7.68 o 
   0   3   3       40.15       70.93      2.38 o 
   1   3   3     3065.01     3230.44     78.05 o 
   2   3   3     1909.58     2231.28     32.52 o 
   3   3   3     5748.84     6315.35     94.37 o 
   4   3   3     2238.15     2242.98     29.71 o 
   5   3   3        0.50        4.49      1.48 o 
   6   3   3      200.33      168.00      4.36 o 
   7   3   3      449.97      435.56      5.74 o 
   8   3   3       29.81       28.20      1.07 o 
   9   3   3        1.46        1.71      2.47 o 
  10   3   3      310.18      316.30      8.79 o 
  11   3   3      241.50      255.80     12.40 o 
  12   3   3      398.29      404.77      9.47 o 
  13   3   3       48.58       50.04      5.16 o 
  14   3   3      226.54      216.83      9.03 o 
  15   3   3      205.15      227.58     16.02 o 
  16   3   3       22.35       17.56      4.97 o 
  17   3   3       27.15       29.87      5.26 o 
  18   3   3      126.03      128.09     10.04 o 
 -18   4   3       71.90       48.79      9.61 o 
 -17   4   3       71.83       71.86     10.69 o 
 -16   4   3       65.56       76.04      9.72 o 
 -15   4   3      179.36      161.33     40.47 o 
 -14   4   3       63.27       52.49      9.18 o 
 -13   4   3      103.23      106.70     10.90 o 
 -12   4   3      281.17      255.42     23.27 o 
 -11   4   3      196.78      174.21      6.41 o 
 -10   4   3      859.09      827.50     10.16 o 
  -9   4   3     1933.25     1929.28     48.24 o 
  -8   4   3      224.86      214.14      4.15 o 
  -7   4   3     1017.01      947.49     19.66 o 
  -6   4   3     1163.86     1090.31     17.61 o 
  -5   4   3      274.26      298.75      4.55 o 
  -4   4   3     1341.59     1328.56     14.13 o 
  -3   4   3     1201.77     1260.40     12.69 o 
  -2   4   3       22.34       22.97      1.80 o 
  -1   4   3     1094.46     1049.60     13.21 o 
   0   4   3      860.98      818.08      8.58 o 
   1   4   3      276.52      301.27      5.62 o 
   2   4   3      465.06      481.63      7.41 o 
   3   4   3      242.98      270.76      5.58 o 
   4   4   3      107.03      104.57      5.01 o 
   5   4   3       71.38       58.54      5.05 o 
   6   4   3      405.77      450.59      9.71 o 
   7   4   3      174.52      185.47      6.99 o 
   8   4   3      228.71      246.01      8.80 o 
   9   4   3      187.79      197.21      2.08 o 
  10   4   3      102.51      123.12      5.53 o 
  11   4   3      258.58      283.41     21.67 o 
  12   4   3      101.49      119.49     16.06 o 
  13   4   3      101.40      123.90      7.30 o 
  14   4   3      444.45      421.77     11.22 o 
  15   4   3       24.85       17.55      5.50 o 
  16   4   3      265.91      244.44     68.94 o 
  17   4   3       77.17       67.47     10.33 o 
 -16   5   3       40.86       23.72      7.39 o 
 -15   5   3       38.84       51.81     20.12 o 
 -14   5   3      232.48      213.53     15.54 o 
 -13   5   3      256.04      227.61     35.29 o 
 -12   5   3       32.88       26.63      5.10 o 
 -11   5   3      530.69      476.98     12.80 o 
 -10   5   3       32.57       20.32      4.03 o 
  -9   5   3      161.09      139.95      7.46 o 
  -8   5   3       10.96        6.45      2.79 o 
  -7   5   3      136.97      132.86      4.39 o 
  -6   5   3        4.67        3.14      2.66 o 
  -5   5   3      124.66      125.14      4.17 o 
  -4   5   3      294.77      283.51      6.02 o 
  -3   5   3       59.37       69.73      3.46 o 
  -2   5   3      677.90      643.30     12.29 o 
  -1   5   3       32.29       27.77      3.38 o 
   0   5   3      628.05      641.93      8.48 o 
   1   5   3      480.43      469.98      8.18 o 
   2   5   3        1.45        4.76      2.92 o 
   3   5   3      154.42      171.48     13.43 o 
   4   5   3      188.61      194.49     11.65 o 
   5   5   3        9.89       10.13      3.34 o 
   6   5   3      114.69      109.96      5.00 o 
   7   5   3       80.78       78.24      3.50 o 
   8   5   3       86.05       89.01      2.83 o 
   9   5   3       33.69       31.59      5.77 o 
  10   5   3       14.75       11.71      2.00 o 
  11   5   3       27.53       19.21     10.03 o 
  12   5   3       11.10       17.49     10.73 o 
  13   5   3        0.04       -4.78      9.87 o 
  14   5   3       29.83       30.80     10.32 o 
  15   5   3       40.08       34.45     14.65 o 
  16   5   3       25.62       34.09     25.62 o 
 -14   6   3       70.19       69.09     17.38 o 
 -13   6   3      205.20      215.94     21.43 o 
 -12   6   3      244.03      232.61     10.49 o 
 -11   6   3        0.43       -0.11      3.96 o 
 -10   6   3      123.42       97.74     16.22 o 
  -9   6   3      198.51      179.81      8.74 o 
  -8   6   3        7.20        5.09      2.96 o 
  -7   6   3       72.75       69.50      7.95 o 
  -6   6   3      135.33      151.08     12.32 o 
  -5   6   3       28.44       24.26      5.46 o 
  -4   6   3      248.08      244.16      7.70 o 
  -3   6   3       22.89       20.61      4.13 o 
  -2   6   3      517.10      489.53      8.57 o 
  -1   6   3        1.57        1.62      2.01 o 
   0   6   3     1408.93      549.61    425.09 o 
   1   6   3        8.99        9.94      3.75 o 
   2   6   3      610.51      609.30     22.50 o 
   3   6   3      325.02      325.74      8.10 o 
   4   6   3        0.75        5.03      4.09 o 
   5   6   3      274.25      272.04      8.64 o 
   6   6   3      313.92      293.85      9.88 o 
   7   6   3      179.11      188.79      7.88 o 
   8   6   3      938.93      890.77     18.12 o 
   9   6   3       60.37       67.85      3.72 o 
  10   6   3      213.85      241.58     18.21 o 
  11   6   3      367.70      391.39     34.55 o 
  12   6   3       54.23       68.46     14.42 o 
  13   6   3      164.98      185.65     22.76 o 
  14   6   3      362.88      430.82     29.35 o 
  -9   7   3        1.36        0.34      6.26 o 
  -8   7   3        5.53        4.68      3.22 o 
  -7   7   3       11.57       10.59      3.40 o 
  -6   7   3       14.30       14.72      3.28 o 
  -5   7   3       15.34       12.87      3.68 o 
  -4   7   3        8.74        8.33      3.02 o 
  -3   7   3      108.51      118.26      6.29 o 
  -2   7   3      182.71      155.39     35.12 o 
  -1   7   3       12.73       65.92     37.88 o 
   0   7   3      178.83      171.56     16.41 o 
   1   7   3       49.56       41.82      7.92 o 
   2   7   3        1.30        0.35      4.53 o 
   3   7   3      108.81      110.48      5.85 o 
   4   7   3       27.71       27.36      5.67 o 
   5   7   3        0.22        0.11      3.86 o 
   6   7   3       46.64       33.06      5.63 o 
   7   7   3        0.13       -1.65      3.25 o 
   8   7   3        0.07        3.06      2.99 o 
   9   7   3        0.65        3.91     15.11 o 
  10   7   3        0.60       -1.56      9.03 o 
  11   7   3        1.73       -4.34     10.80 o 
  -6   8   3       28.59       20.31      8.87 o 
  -5   8   3        4.51        7.27      6.58 o 
  -4   8   3      104.23       84.85     13.70 o 
  -3   8   3       56.42       42.37      9.23 o 
  -2   8   3       30.18       26.10     10.02 o 
  -1   8   3      116.15      126.63     16.62 o 
   0   8   3       61.73       89.20     13.45 o 
   1   8   3       23.16       16.06      8.95 o 
   3   8   3        5.13        5.43      5.85 o 
   4   8   3       59.86       48.29     10.27 o 
   5   8   3       55.20       54.47      8.20 o 
   6   8   3        3.66        2.84      6.58 o 
 -20   0   4      197.03      249.47     23.29 o 
 -19   0   4        0.09      -10.48     11.54 o 
 -18   0   4      129.68      110.81     10.58 o 
 -17   0   4      334.12      321.36      8.13 o 
 -16   0   4       23.97       15.36      5.67 o 
 -15   0   4        7.20        3.06      2.78 o 
 -14   0   4     1302.41     1306.98     25.95 o 
 -13   0   4     2437.92     2504.26     44.68 o 
 -12   0   4      220.65      227.19     12.87 o 
 -11   0   4     1020.44     1066.00     17.06 o 
 -10   0   4     1323.59     1332.35     16.58 o 
  -9   0   4      429.19      435.95      6.06 o 
  -8   0   4      890.80      946.63     10.66 o 
  -7   0   4      314.15      271.44      4.51 o 
  -6   0   4      792.81      774.19     11.29 o 
  -5   0   4      553.06      587.45      9.74 o 
  -4   0   4     3560.09     3549.08     73.71 o 
  -3   0   4     6422.57     6195.33     92.16 o 
  -2   0   4     8994.65     9316.22    184.58 o 
  -1   0   4     1297.97     1298.10     14.83 o 
   0   0   4     6064.76     5714.95    119.45 o 
   1   0   4     5389.72     5502.39    109.04 o 
   2   0   4      914.15      885.79     13.93 o 
   4   0   4     7078.11     7333.28    142.07 o 
   5   0   4     9435.20     9146.56    187.71 o 
   6   0   4    11384.06    11309.99    279.84 o 
   7   0   4      515.50      419.06     11.42 o 
   8   0   4     1089.87     1131.11     31.78 o 
   9   0   4     2511.47     2526.51     39.00 o 
  10   0   4      629.80      628.68      7.98 o 
  11   0   4      609.05      540.16     22.41 o 
  12   0   4     2770.85     2921.03     68.24 o 
  13   0   4     1289.79     1157.53     35.05 o 
  14   0   4        4.45        2.83      2.80 o 
  15   0   4     2593.11     2292.19     39.46 o 
  16   0   4        7.18       10.19      2.24 o 
  17   0   4      638.39      557.71     36.42 o 
  18   0   4       82.17      125.39     25.17 o 
  19   0   4        0.08      -10.03     11.11 o 
 -20   1   4        2.64       -1.24      7.81 o 
 -19   1   4       20.93       20.33      4.75 o 
 -18   1   4      130.57      134.52     13.62 o 
 -17   1   4       19.21       16.08      2.28 o 
 -16   1   4      108.01      112.46      5.44 o 
 -15   1   4      255.80      247.86      8.38 o 
 -14   1   4      234.45      232.14      4.82 o 
 -13   1   4      404.73      430.31     13.27 o 
 -12   1   4      181.49      192.72      4.01 o 
 -11   1   4       40.36       52.21      2.17 o 
 -10   1   4       27.77       39.64      1.85 o 
  -9   1   4        1.92        2.29      1.04 o 
  -8   1   4       46.67       67.29      2.38 o 
  -7   1   4      152.02      169.89      2.30 o 
  -6   1   4       20.02       29.50      1.49 o 
  -5   1   4      102.24      108.61      2.43 o 
  -4   1   4     9514.23    10234.63    168.27 o 
  -3   1   4        1.75        8.57      3.75 o 
  -2   1   4    42286.76    48791.80    949.94 o 
  -1   1   4    10279.49    10769.49    130.84 o 
   0   1   4     1353.41     1524.13     48.73 o 
   1   1   4     3781.14     3955.22     43.23 o 
   2   1   4       32.72       34.27      1.61 o 
   3   1   4        1.07        2.94      0.83 o 
   4   1   4     1080.04     1127.62     14.16 o 
   5   1   4     2697.28     2855.89     38.46 o 
   6   1   4      261.39      262.68      5.15 o 
   7   1   4     1958.61     2196.40     27.56 o 
   8   1   4      421.21      437.52      6.66 o 
   9   1   4      150.69      145.95      2.73 o 
  10   1   4     1096.49     1076.99     16.61 o 
  11   1   4      231.76      210.63      4.21 o 
  12   1   4        0.78        5.80      2.08 o 
  13   1   4      199.21      193.80      5.20 o 
  14   1   4       20.57       13.11      1.71 o 
  15   1   4        0.11       -0.25      1.44 o 
  16   1   4       43.14       30.61      2.65 o 
  17   1   4       53.25       38.00      4.43 o 
  18   1   4       15.18       13.10      3.94 o 
  19   1   4        7.22        4.10      6.05 o 
 -19   2   4       61.08       45.09     11.03 o 
 -18   2   4      189.72      169.91      9.67 o 
 -17   2   4      241.21      241.26      9.88 o 
 -16   2   4      125.39      127.03      8.16 o 
 -15   2   4      213.67      221.70      8.22 o 
 -14   2   4      469.85      429.51     10.28 o 
 -13   2   4        1.37        2.76      1.14 o 
 -12   2   4      572.61      617.17     15.89 o 
 -11   2   4      594.85      620.80     11.68 o 
 -10   2   4      296.71      212.35    126.72 o 
  -9   2   4     1331.82     1369.64     34.29 o 
  -8   2   4     4107.08     4422.78     48.86 o 
  -7   2   4     5616.75     6198.89     70.82 o 
  -6   2   4      755.11      697.07      6.76 o 
  -5   2   4       55.15       30.09      2.64 o 
  -4   2   4      263.93      234.51      3.31 o 
  -3   2   4     2495.69     2433.71     21.49 o 
  -2   2   4      319.90      243.25      4.61 o 
  -1   2   4      101.94      122.35      4.75 o 
   0   2   4     1275.84     1171.21     13.00 o 
   1   2   4        9.42        3.27      1.21 o 
   2   2   4      542.95      506.49      7.70 o 
   3   2   4     5432.60     5434.62     98.46 o 
   4   2   4       47.89       39.03      1.87 o 
   5   2   4      903.70      841.93     19.29 o 
   6   2   4     2178.73     2070.85     41.90 o 
   7   2   4       58.41       82.21      3.09 o 
   8   2   4     2472.04     2474.58     26.19 o 
   9   2   4     3831.90     3902.89     49.25 o 
  10   2   4        0.19        0.21      1.20 o 
  11   2   4     1125.39     1171.92     15.44 o 
  12   2   4      184.66      178.43      8.63 o 
  13   2   4       23.26       27.65      4.22 o 
  14   2   4      490.01      476.03     14.51 o 
  15   2   4      276.59      271.92     11.38 o 
  16   2   4        0.23       -1.74      3.65 o 
  17   2   4      177.18      168.25      8.56 o 
  18   2   4        4.02        1.49      4.08 o 
  19   2   4        3.86        1.28      3.53 o 
 -19   3   4       43.93       40.30     11.35 o 
 -18   3   4        1.18       -1.57      4.94 o 
 -17   3   4        2.56        4.57      4.25 o 
 -16   3   4      147.89      139.26      9.64 o 
 -15   3   4       51.28       58.77     10.99 o 
 -14   3   4       20.54       28.81      5.38 o 
 -13   3   4      204.15      223.88      8.09 o 
 -12   3   4       40.58       37.17      5.49 o 
 -11   3   4       68.51       73.77      5.91 o 
 -10   3   4     1825.07     1904.24     57.02 o 
  -9   3   4      235.37      210.95     31.58 o 
  -8   3   4      768.99      823.08     16.35 o 
  -7   3   4     2090.99     2204.99     46.30 o 
  -6   3   4      513.10      556.83      6.95 o 
  -5   3   4      695.65      717.59      7.66 o 
  -4   3   4      971.07      858.80     15.00 o 
  -3   3   4       32.34       26.70      1.77 o 
  -2   3   4     3056.76     3082.61     32.39 o 
  -1   3   4      220.02      235.81      4.35 o 
   0   3   4      291.65      281.37      5.02 o 
   1   3   4     2836.21     3085.11     27.87 o 
   2   3   4      567.32      503.17     12.42 o 
   3   3   4      106.36      118.33      2.68 o 
   4   3   4     1534.21     1574.14     23.83 o 
   5   3   4      732.58      782.57     13.81 o 
   6   3   4      130.83      151.62      8.35 o 
   7   3   4     1123.58     1108.69     21.39 o 
   8   3   4      535.32      523.58     10.05 o 
   9   3   4     2278.50     2340.18     27.15 o 
  10   3   4     1215.05     1137.08     30.13 o 
  11   3   4      168.26      162.20      9.31 o 
  12   3   4      476.11      473.75     16.02 o 
  13   3   4      519.02      490.91     33.05 o 
  14   3   4      237.41      220.79      7.80 o 
  15   3   4      165.71      173.76     11.74 o 
  16   3   4       65.76       70.59      6.80 o 
  17   3   4       17.59       11.61      4.62 o 
  18   3   4        0.32       -2.17      4.51 o 
 -17   4   4       23.07       26.57      6.76 o 
 -16   4   4       22.94       17.20      7.00 o 
 -15   4   4       20.70       22.77      8.94 o 
 -14   4   4       33.06       25.37      7.04 o 
 -13   4   4       11.71       13.95      7.12 o 
 -12   4   4       10.97       15.35      4.14 o 
 -11   4   4       35.76       42.11     18.17 o 
 -10   4   4       26.07       13.32      2.96 o 
  -9   4   4      258.91      248.78      5.23 o 
  -8   4   4      235.31      227.28      7.63 o 
  -7   4   4      255.44      273.64      5.41 o 
  -6   4   4      384.87      329.38     63.56 o 
  -5   4   4      217.28      197.44     24.70 o 
  -4   4   4       15.34       19.56      2.53 o 
  -3   4   4       75.53       86.65      4.32 o 
  -2   4   4       82.46       82.82      3.35 o 
  -1   4   4      366.60      347.82      5.73 o 
   0   4   4      340.15      348.04      6.77 o 
   1   4   4       53.13       79.30      5.42 o 
   2   4   4       45.96       43.19      3.58 o 
   3   4   4      114.53      109.93      4.50 o 
   4   4   4      895.88      957.42     16.74 o 
   5   4   4      513.98      533.34      8.55 o 
   6   4   4      561.15      590.21     15.58 o 
   7   4   4      258.54      277.65      6.60 o 
   8   4   4       18.80       13.96      2.18 o 
   9   4   4       57.75       54.63      1.59 o 
  10   4   4      144.55      161.51     13.19 o 
  11   4   4       58.65       55.64      9.25 o 
  12   4   4      591.41      590.56     28.52 o 
  13   4   4       31.22       23.50     12.46 o 
  14   4   4      111.51      106.65     10.07 o 
  15   4   4      235.11      235.06     22.95 o 
  16   4   4        1.11        6.04     12.04 o 
  17   4   4      184.36      196.34     17.19 o 
 -16   5   4      216.09      220.08     30.16 o 
 -15   5   4       11.43        7.76      9.73 o 
 -14   5   4       53.41       41.57      7.73 o 
 -13   5   4       41.56       26.79      5.95 o 
 -12   5   4      120.03      141.36      7.34 o 
 -11   5   4      363.47      324.29     18.57 o 
 -10   5   4      144.87      163.86     25.96 o 
  -9   5   4        1.39        0.26      2.90 o 
  -8   5   4       65.71       71.71      5.13 o 
  -7   5   4      522.39      466.28      9.86 o 
  -6   5   4      122.54       99.64     12.78 o 
  -5   5   4      354.56      302.64     54.61 o 
  -4   5   4     1483.85     1405.46     21.04 o 
  -3   5   4      153.66      155.03      4.89 o 
  -2   5   4       77.15       95.47     13.01 o 
  -1   5   4     2113.84     2067.07     38.75 o 
   0   5   4      283.57      263.21      8.57 o 
   1   5   4      482.16      500.19     11.38 o 
   2   5   4      947.63      965.75     15.98 o 
   3   5   4      293.39      306.49      7.28 o 
   4   5   4      228.41      219.87      5.86 o 
   5   5   4      636.42      653.65     10.52 o 
   6   5   4       22.82       18.76      3.57 o 
   7   5   4      309.38      305.57      6.01 o 
   8   5   4       40.24       40.28      6.06 o 
   9   5   4       54.59       59.44      4.60 o 
  10   5   4      166.31      164.27      3.12 o 
  11   5   4       96.55      105.18      9.73 o 
  12   5   4        1.94       18.45     10.84 o 
  13   5   4      309.65      338.57     23.03 o 
  14   5   4        4.43        0.84     10.71 o 
  15   5   4       25.35       15.18      9.57 o 
 -14   6   4        9.14       18.76     13.98 o 
 -13   6   4       21.17       13.81     16.48 o 
 -12   6   4        2.33        2.53      5.76 o 
 -11   6   4       49.48       24.48     24.66 o 
 -10   6   4        2.72        1.97      3.23 o 
  -9   6   4        0.05        0.36      4.12 o 
  -8   6   4        1.11        3.66      2.95 o 
  -7   6   4        6.28        5.45      3.00 o 
  -6   6   4        2.34        1.20      4.28 o 
  -5   6   4        3.74        2.36      3.68 o 
  -4   6   4       62.40       54.45      7.65 o 
  -3   6   4        0.99       35.28     27.35 o 
  -2   6   4      189.34      200.42     21.48 o 
  -1   6   4      120.41      110.90      6.68 o 
   0   6   4        0.85        2.49      2.99 o 
   1   6   4        4.53        2.45      3.80 o 
   2   6   4       74.16      203.84     80.89 o 
   3   6   4      393.31      374.97      9.30 o 
   4   6   4       39.87       44.01      8.96 o 
   5   6   4       67.64       69.05      4.95 o 
   6   6   4        6.93       17.22      3.74 o 
   7   6   4        0.82        3.77      2.58 o 
   8   6   4        0.07        2.96      2.82 o 
   9   6   4        0.13       -0.29      1.79 o 
  10   6   4        0.05       -5.74      9.60 o 
  11   6   4        3.47       17.40     11.60 o 
  12   6   4        4.21       17.52     19.54 o 
  13   6   4        3.72        0.01     10.15 o 
  -8   7   4       76.88       73.75      5.90 o 
  -7   7   4      174.54      146.93      9.20 o 
  -6   7   4       21.28       27.10      6.29 o 
  -5   7   4      125.83      103.90     14.45 o 
  -4   7   4      249.73      250.29     14.39 o 
  -3   7   4       25.76       16.20      6.00 o 
  -2   7   4      100.55      103.64      8.78 o 
  -1   7   4      369.87      367.49     14.24 o 
   0   7   4      178.40      170.27      9.09 o 
   1   7   4      208.10      197.93      9.99 o 
   2   7   4      314.81      316.10     10.61 o 
   3   7   4        4.15        5.17      3.96 o 
   4   7   4      378.16      360.67     16.16 o 
   5   7   4       21.61       25.74      4.54 o 
   6   7   4      136.12      131.23      8.18 o 
   7   7   4       44.67       61.50      6.77 o 
   9   7   4        0.05        7.37     10.16 o 
  10   7   4      240.12      219.11     20.27 o 
  -6   8   4        0.78        7.08     10.53 o 
  -5   8   4        1.72        2.66      6.58 o 
  -4   8   4        4.63       19.05      6.43 o 
  -3   8   4       57.61       42.92     14.06 o 
  -2   8   4       14.05       18.93      7.44 o 
  -1   8   4      115.57      115.91     13.96 o 
   0   8   4       47.31       27.39     18.10 o 
   1   8   4       39.66       62.29     35.52 o 
   2   8   4        1.54        0.36      5.33 o 
   3   8   4        1.28       52.29     24.23 o 
   4   8   4       16.34       15.89      7.04 o 
   5   8   4        0.14        3.29      5.21 o 
   6   8   4       11.94        5.25      7.08 o 
 -20   1   5       38.76       43.78     11.13 o 
 -19   1   5       55.93       52.34      9.10 o 
 -18   1   5      164.37      189.90     14.18 o 
 -17   1   5      360.68      335.61     10.12 o 
 -16   1   5      280.76      270.35      6.23 o 
 -15   1   5     2781.34     2788.77     51.41 o 
 -14   1   5       22.31       21.42      3.02 o 
 -13   1   5      506.93      501.25      8.46 o 
 -12   1   5      359.27      355.59      5.42 o 
 -11   1   5      637.46      601.26      7.56 o 
 -10   1   5      523.48      544.65      6.20 o 
  -9   1   5     1394.36     1291.09     26.68 o 
  -8   1   5      425.22      445.51      4.68 o 
  -7   1   5     1240.83     1189.94     10.38 o 
  -6   1   5     1119.25     1001.28     10.89 o 
  -5   1   5      147.59      164.95      2.79 o 
  -4   1   5       19.96       59.86      2.25 o 
  -3   1   5    14714.89    15036.95    295.25 o 
  -2   1   5      440.46      429.38      9.27 o 
  -1   1   5     7973.62     8236.77    146.07 o 
   0   1   5       36.05       56.96      5.80 o 
   1   1   5       48.45       38.94      1.81 o 
   2   1   5       13.97       56.98      9.73 o 
   3   1   5      944.20      886.75     21.30 o 
   4   1   5      179.85      173.63      4.45 o 
   5   1   5     3720.00     3638.33     48.73 o 
   6   1   5      130.42      108.05      2.22 o 
   7   1   5     1859.25     1921.05     24.09 o 
   8   1   5     1867.63     1651.76     32.31 o 
   9   1   5      372.00      352.29      9.92 o 
  10   1   5      526.50      515.21     12.95 o 
  11   1   5     1512.71     1484.94     25.57 o 
  12   1   5      546.01      526.54     10.40 o 
  13   1   5      187.66      172.25      3.99 o 
  14   1   5      640.38      625.16     16.01 o 
  15   1   5        0.74        2.95      1.43 o 
  16   1   5      162.07      144.89     11.70 o 
  17   1   5      196.15      194.71      9.79 o 
  18   1   5        3.72        2.84      3.03 o 
  19   1   5       60.91       53.97     14.39 o 
 -19   2   5       66.73       43.38     10.85 o 
 -18   2   5       11.22       13.40      5.10 o 
 -17   2   5      164.80      157.40      9.00 o 
 -16   2   5       87.25       91.90      6.00 o 
 -15   2   5       11.20        9.83      1.52 o 
 -14   2   5      157.04      170.29      7.84 o 
 -13   2   5       13.48       16.73      1.81 o 
 -12   2   5      280.94      281.18      4.85 o 
 -11   2   5       36.38       22.03      7.09 o 
 -10   2   5      157.04      156.20     12.03 o 
  -9   2   5       29.67       22.97      2.41 o 
  -8   2   5      163.11      178.92      4.25 o 
  -7   2   5       30.58       29.59      1.92 o 
  -6   2   5      572.23      693.83      7.18 o 
  -5   2   5      117.69      147.39      2.87 o 
  -4   2   5      333.76      301.28      3.44 o 
  -3   2   5      276.03      276.83      4.47 o 
  -2   2   5      155.73      146.97      3.59 o 
  -1   2   5       18.39       21.97      1.76 o 
   0   2   5      909.81      985.99     16.42 o 
   1   2   5     2218.95     2287.03     55.75 o 
   2   2   5     1879.59     2083.22     50.41 o 
   3   2   5      380.69      353.52      4.63 o 
   4   2   5      778.83      698.23     11.18 o 
   5   2   5     1909.12     1881.88     31.60 o 
   6   2   5      610.10      675.41     12.18 o 
   7   2   5      716.59      777.11     15.03 o 
   8   2   5       46.08       43.61      2.59 o 
   9   2   5      201.39      227.83      2.90 o 
  10   2   5      367.57      378.03      8.22 o 
  11   2   5        2.13        2.80      0.78 o 
  12   2   5      211.84      198.10     11.33 o 
  13   2   5      287.61      268.32     10.47 o 
  14   2   5       32.33       52.42      6.31 o 
  15   2   5      228.85      240.57     10.96 o 
  16   2   5      154.50      186.53      9.94 o 
  17   2   5        7.47        4.93      4.55 o 
  18   2   5       72.56       69.54     12.36 o 
  19   2   5        0.11       -0.15      8.13 o 
 -18   3   5      196.88      199.61      8.96 o 
 -17   3   5        7.75        7.05      5.10 o 
 -16   3   5       28.82       16.71      5.61 o 
 -15   3   5       51.68       58.41      9.18 o 
 -14   3   5        9.84        6.19      4.18 o 
 -13   3   5      263.33      260.08      9.82 o 
 -12   3   5      448.82      475.08     17.88 o 
 -11   3   5        2.47        3.28      1.28 o 
 -10   3   5      284.35      264.66      8.86 o 
  -9   3   5      639.00      640.42      9.93 o 
  -8   3   5       21.43       24.30      2.98 o 
  -7   3   5      592.49      568.92     10.45 o 
  -6   3   5     1331.83     1331.08     22.73 o 
  -5   3   5      259.80      266.96      4.16 o 
  -4   3   5      269.84      251.99      6.32 o 
  -3   3   5     3882.10     3840.79     37.14 o 
  -2   3   5      566.42      585.68      6.52 o 
  -1   3   5     1671.39     1589.78     14.43 o 
   0   3   5     2441.59     2371.72     39.23 o 
   1   3   5      379.56      380.38      5.68 o 
   2   3   5      849.02      864.42     19.97 o 
   3   3   5     1292.98     1343.04     21.70 o 
   4   3   5       38.83       55.68      4.06 o 
   5   3   5      218.76      177.57      6.09 o 
   6   3   5       99.87       88.45      2.72 o 
   7   3   5       18.86       11.58      1.70 o 
   8   3   5     1956.94     2069.97     38.55 o 
   9   3   5        9.97       15.09      1.46 o 
  10   3   5     2837.37     2674.72     94.53 o 
  11   3   5       22.03       20.11      5.93 o 
  12   3   5      518.61      506.65     22.07 o 
  13   3   5      206.81      220.14     24.28 o 
  14   3   5      192.04      194.78     19.03 o 
  15   3   5        3.23        2.38      5.31 o 
  16   3   5       52.82       28.18     10.87 o 
  17   3   5      132.61      149.41     11.77 o 
  18   3   5       13.37        7.51      5.81 o 
 -17   4   5       24.26       17.01      5.54 o 
 -16   4   5       49.17       37.57      8.13 o 
 -15   4   5        0.38       -1.12      4.47 o 
 -14   4   5       74.35       87.59      6.05 o 
 -13   4   5      111.97      112.32      6.15 o 
 -12   4   5       18.81       18.19      2.88 o 
 -11   4   5      618.25      586.24      9.32 o 
 -10   4   5      371.54      365.65      8.24 o 
  -9   4   5       75.99       73.53      5.60 o 
  -8   4   5     1524.90     1453.13     18.05 o 
  -7   4   5      779.14      765.05     11.66 o 
  -6   4   5      537.09      535.07      9.18 o 
  -5   4   5     1468.23     1461.59     17.87 o 
  -4   4   5      397.46      391.35     10.44 o 
  -3   4   5     1197.58     1130.84     13.91 o 
  -2   4   5     1193.81     1150.86     16.43 o 
  -1   4   5        0.32       -1.34      1.52 o 
   0   4   5     2410.07     2534.40     27.23 o 
   1   4   5     1806.94     1816.77     30.65 o 
   2   4   5      624.20      670.02     10.62 o 
   3   4   5      192.08      194.71      5.95 o 
   4   4   5      282.34      283.66      5.63 o 
   5   4   5      582.84      657.47     13.15 o 
   6   4   5      671.94      686.73     14.00 o 
   7   4   5      430.48      458.57     19.41 o 
   8   4   5       19.12       16.58      3.29 o 
   9   4   5       23.85       23.09      1.98 o 
  10   4   5      257.84      231.62     23.20 o 
  11   4   5       41.11       39.88      7.44 o 
  12   4   5      225.43      227.24     20.03 o 
  13   4   5      396.61      424.22     16.00 o 
  14   4   5        7.74        6.08     10.92 o 
  15   4   5      158.12      166.06     11.94 o 
  16   4   5       21.94       25.59      9.33 o 
  17   4   5        0.49       -9.55      9.55 o 
 -16   5   5        0.00        1.58      8.44 o 
 -15   5   5        9.95       15.81      6.31 o 
 -14   5   5       61.89       57.03      6.92 o 
 -13   5   5       20.24       19.73      6.56 o 
 -12   5   5      161.82      144.44     14.94 o 
 -11   5   5        0.77        1.00      2.80 o 
 -10   5   5      128.30      111.10     17.25 o 
  -9   5   5       29.44       32.89      3.59 o 
  -8   5   5      357.28      368.15      8.23 o 
  -7   5   5       81.79       87.11      7.77 o 
  -6   5   5     1000.04      993.72     13.96 o 
  -5   5   5       64.86       59.34      4.87 o 
  -4   5   5      850.92      867.24     13.46 o 
  -3   5   5      875.43      846.47     11.35 o 
  -2   5   5      249.16      235.37      5.58 o 
  -1   5   5      792.07      760.65     14.60 o 
   0   5   5       18.76       25.69      4.55 o 
   1   5   5        0.86        1.53      2.57 o 
   2   5   5      116.87      117.65     11.50 o 
   3   5   5       16.87       14.89      3.35 o 
   4   5   5        9.46       14.35      3.19 o 
   5   5   5      139.96      156.45      8.30 o 
   6   5   5       60.87       79.21      7.68 o 
   7   5   5        3.12        6.87      2.24 o 
   8   5   5       13.44       20.80      3.36 o 
   9   5   5        7.45        3.01      2.50 o 
  10   5   5        1.05       -1.58      1.58 o 
  11   5   5       61.40       71.60      9.34 o 
  12   5   5       12.10        6.32      6.84 o 
  13   5   5       32.31       34.60      9.12 o 
  14   5   5       20.97       12.82      8.00 o 
  15   5   5        2.81       -9.05     10.07 o 
 -14   6   5       23.79        7.18      7.77 o 
 -13   6   5       23.20       14.84     12.88 o 
 -12   6   5        0.17        2.30      4.43 o 
 -11   6   5       61.58       64.63     13.43 o 
 -10   6   5       26.65       19.84      6.37 o 
  -9   6   5       21.47       18.66      4.91 o 
  -8   6   5      121.33      125.65      6.71 o 
  -7   6   5       40.36       42.92      4.16 o 
  -6   6   5      199.48      186.72      6.38 o 
  -5   6   5      358.99      357.60     14.15 o 
  -4   6   5       64.38       55.30      7.90 o 
  -3   6   5      243.43      244.40      8.33 o 
  -2   6   5      532.61      462.23     54.53 o 
  -1   6   5       37.60       35.73      6.25 o 
   0   6   5       12.44        9.36      4.20 o 
   1   6   5      564.73      568.74     10.43 o 
   2   6   5       33.42       36.50      4.55 o 
   3   6   5       27.23       30.52      4.11 o 
   4   6   5      162.24      183.38     10.44 o 
   5   6   5      608.68      547.37     11.02 o 
   6   6   5      260.49      265.92      6.83 o 
   7   6   5      883.55      816.28     12.73 o 
   8   6   5       16.64       12.30      3.32 o 
   9   6   5      408.68      368.33     17.96 o 
  10   6   5      246.90      258.18     31.32 o 
  11   6   5        9.56       -3.66      7.17 o 
  12   6   5      145.27      155.31     19.76 o 
  13   6   5       79.64       77.84     17.88 o 
  -8   7   5        2.84        5.44      6.12 o 
  -7   7   5       17.98       19.13      7.28 o 
  -6   7   5        6.71        3.82      4.53 o 
  -5   7   5       43.73       39.00      6.44 o 
  -4   7   5       36.31       26.18      8.58 o 
  -3   7   5       12.00       15.50      5.06 o 
  -2   7   5        5.38        3.45      5.32 o 
  -1   7   5        0.31       -2.50      4.66 o 
   0   7   5        6.04       -0.98      3.75 o 
   1   7   5        9.16        9.27      5.02 o 
   2   7   5        3.65        2.46      4.11 o 
   3   7   5       19.96       16.51      5.58 o 
   4   7   5        8.70        7.19      5.61 o 
   5   7   5       17.58       19.70      4.70 o 
   6   7   5        6.24        8.06      3.64 o 
   7   7   5        0.85       -0.90      3.89 o 
   8   7   5       13.13       -6.81     11.95 o 
   9   7   5       10.58        6.15     12.13 o 
  10   7   5       29.06       40.26     22.03 o 
  -5   8   5      291.04      280.88     15.40 o 
  -4   8   5       14.68       20.25      8.41 o 
  -3   8   5      245.97      255.23     24.73 o 
  -2   8   5      116.03      135.00     44.46 o 
  -1   8   5        2.90        0.75      5.88 o 
   0   8   5       35.61       27.49      8.53 o 
   1   8   5       83.15      105.55     31.19 o 
   2   8   5        1.58       -2.86      5.52 o 
   3   8   5      100.11      118.33     13.32 o 
   4   8   5       47.54       51.44      7.15 o 
   5   8   5        3.22        3.27      7.48 o 
 -20   0   6       19.12       50.87     16.51 o 
 -19   0   6      122.41      131.37     19.02 o 
 -18   0   6       87.25       90.64      6.52 o 
 -17   0   6      330.82      303.12     16.62 o 
 -16   0   6       38.46       50.60      5.73 o 
 -15   0   6      680.69      705.87     18.46 o 
 -14   0   6       18.39       15.23      4.33 o 
 -13   0   6      992.98     1028.22     18.89 o 
 -12   0   6      148.45      143.17      4.51 o 
 -11   0   6      257.70      283.70      5.70 o 
 -10   0   6     1710.69     1692.89     21.23 o 
  -9   0   6      155.80      168.04      4.57 o 
  -8   0   6     1645.00     1547.45     23.35 o 
  -7   0   6     3387.93     3216.89     61.81 o 
  -6   0   6      102.99      129.40      4.18 o 
  -5   0   6     1935.21     1807.51     48.33 o 
  -4   0   6     8812.34     8371.28    140.83 o 
  -3   0   6     1417.46     1320.72     17.10 o 
  -2   0   6     3614.86     3342.14     45.92 o 
  -1   0   6     3046.81     2750.52     74.23 o 
   0   0   6      980.75     1089.36     20.20 o 
   1   0   6      104.34      115.38      4.03 o 
   2   0   6      114.07      130.03      8.80 o 
   3   0   6      145.24      170.11      4.74 o 
   4   0   6      720.90      529.24     31.93 o 
   5   0   6      581.59      807.45     19.26 o 
   6   0   6     1255.31     1699.60     51.25 o 
   7   0   6     2734.10     2506.99     74.39 o 
   8   0   6     3661.71     3956.11    165.09 o 
   9   0   6       50.28       43.26      3.84 o 
  10   0   6     1548.41     1535.95     69.44 o 
  11   0   6     1267.20     1425.94     43.99 o 
  12   0   6      503.57      438.24     20.33 o 
  13   0   6      314.11      362.42     17.21 o 
  14   0   6     2382.81     2132.77    106.29 o 
  15   0   6       48.46       46.54      9.39 o 
  16   0   6      391.01      358.57     40.25 o 
  17   0   6       13.14       15.07      3.01 o 
  18   0   6       77.75       93.43     13.61 o 
  19   0   6       82.90      117.03     15.40 o 
 -19   1   6        0.65        1.07      5.14 o 
 -18   1   6      120.17      120.08      9.41 o 
 -17   1   6      250.03      251.89      7.34 o 
 -16   1   6      187.57      170.52      8.81 o 
 -15   1   6      140.20      142.81      7.13 o 
 -14   1   6      202.78      209.63      5.23 o 
 -13   1   6        0.00       -0.56      1.66 o 
 -12   1   6      277.80      267.69      6.20 o 
 -11   1   6      327.28      337.69      5.08 o 
 -10   1   6      116.45      115.90      3.06 o 
  -9   1   6        5.78        6.73      1.79 o 
  -8   1   6      394.37      446.13      5.07 o 
  -7   1   6      447.51      471.68      9.22 o 
  -6   1   6      363.78      393.92      4.97 o 
  -5   1   6       15.36       14.09      1.69 o 
  -4   1   6      439.32      497.14      6.03 o 
  -3   1   6     2892.94     2923.93     28.64 o 
  -2   1   6      234.71      211.86      3.66 o 
  -1   1   6     1489.34     1415.17     21.75 o 
   0   1   6      269.73      304.02      3.58 o 
   1   1   6       81.59      105.44      6.66 o 
   2   1   6      704.39      697.89      6.55 o 
   3   1   6        3.37        3.53      1.26 o 
   4   1   6     3038.06     3203.52     38.82 o 
   5   1   6      585.73      634.61     10.86 o 
   6   1   6     2097.03     2457.59     42.00 o 
   7   1   6        1.87        2.49      1.38 o 
   8   1   6      460.78      478.30     11.04 o 
   9   1   6      173.62      179.26      5.87 o 
  10   1   6        1.06        0.56      1.74 o 
  11   1   6        6.13        6.13      1.74 o 
  12   1   6       20.25       26.40      1.88 o 
  13   1   6      141.44      122.29      6.47 o 
  14   1   6        0.10        0.89      2.39 o 
  15   1   6      209.17      205.43     10.36 o 
  16   1   6       52.17       51.96      3.75 o 
  17   1   6        1.39        2.29      3.53 o 
  18   1   6       11.67        5.08      4.31 o 
  19   1   6       27.23       10.71     18.97 o 
 -19   2   6       97.56       73.66      8.64 o 
 -18   2   6       79.17       85.64      8.05 o 
 -17   2   6        1.79        3.65      4.09 o 
 -16   2   6      191.46      205.38      8.14 o 
 -15   2   6       24.17       28.78      4.34 o 
 -14   2   6      136.18      140.38      8.25 o 
 -13   2   6      191.36      174.70      6.50 o 
 -12   2   6       59.38       65.82      2.38 o 
 -11   2   6      158.53      185.87      7.30 o 
 -10   2   6     1024.30     1097.34     13.06 o 
  -9   2   6      507.44      540.36      7.12 o 
  -8   2   6     1906.47     2003.74     19.99 o 
  -7   2   6      641.18      620.34      7.41 o 
  -6   2   6      601.64      598.60     12.12 o 
  -5   2   6     1314.36     1288.35     18.55 o 
  -4   2   6     4482.73     4335.75     55.24 o 
  -3   2   6     2242.54     2274.60     29.75 o 
  -2   2   6     4837.97     4955.07     77.06 o 
  -1   2   6     7355.36     7155.84     94.80 o 
   0   2   6     2419.50     2606.22     63.10 o 
   1   2   6     6284.91     6588.80    137.57 o 
   2   2   6    13436.05    13721.50    296.56 o 
   3   2   6      588.38      690.73     15.68 o 
   4   2   6     1477.87     1418.14     34.76 o 
   5   2   6     3015.79     2938.71     47.44 o 
   6   2   6       31.92       19.01      1.72 o 
   7   2   6     1158.75     1119.93     15.62 o 
   8   2   6      695.98      705.66     12.72 o 
   9   2   6      100.85      101.70      3.24 o 
  10   2   6      299.73      298.55      5.80 o 
  11   2   6      160.42      157.16      3.52 o 
  12   2   6       32.59       35.74      1.56 o 
  13   2   6      188.11      185.94     18.49 o 
  14   2   6        4.50        6.47      4.12 o 
  15   2   6      242.33      218.51     14.44 o 
  16   2   6      286.16      284.05     16.54 o 
  17   2   6       44.33       43.14     19.44 o 
  18   2   6       12.61       14.92      4.95 o 
 -18   3   6        7.67        3.94      5.40 o 
 -17   3   6       84.91       67.13      9.45 o 
 -16   3   6        0.43       -2.04      3.94 o 
 -15   3   6       74.26       66.55     13.66 o 
 -14   3   6      141.18      169.43     17.71 o 
 -13   3   6       72.83       84.16      5.18 o 
 -12   3   6       91.51       94.23      3.04 o 
 -11   3   6     1524.61     1428.08     20.53 o 
 -10   3   6       42.38       39.54      3.48 o 
  -9   3   6      961.74      961.93     12.35 o 
  -8   3   6     1267.81     1265.07     15.26 o 
  -7   3   6       99.64      116.32      6.97 o 
  -6   3   6      616.83      560.10      9.40 o 
  -5   3   6      217.39      230.23      7.69 o 
  -4   3   6       14.42       12.22      1.74 o 
  -3   3   6      603.93      606.95      8.09 o 
  -2   3   6      208.27      191.67      3.62 o 
  -1   3   6      509.15      527.12      5.53 o 
   0   3   6     1322.13     1253.59     20.33 o 
   1   3   6        5.91       10.45      0.99 o 
   2   3   6       75.86       56.60      3.58 o 
   3   3   6     1492.29     1440.33     24.92 o 
   4   3   6      112.04       98.06      4.83 o 
   5   3   6       44.47       44.90      2.53 o 
   6   3   6     1579.76     1669.88     35.48 o 
   7   3   6      111.43      120.31      5.36 o 
   8   3   6      527.74      558.01     10.09 o 
   9   3   6       13.48       15.68      2.32 o 
  10   3   6        7.69       11.02      2.24 o 
  11   3   6      700.82      667.27     27.73 o 
  12   3   6      311.05      292.48     22.85 o 
  13   3   6       30.26       15.72      9.61 o 
  14   3   6      541.90      574.19     76.92 o 
  15   3   6      117.28      115.64     18.14 o 
  16   3   6       27.41       26.06     12.32 o 
  17   3   6        1.07       -2.68      7.74 o 
 -17   4   6        0.93       -0.70      6.17 o 
 -16   4   6       18.07       20.93      5.93 o 
 -15   4   6       35.38       32.60      5.65 o 
 -14   4   6        3.30        5.77      4.62 o 
 -13   4   6       92.13       66.89     21.53 o 
 -12   4   6        9.71        6.52      1.82 o 
 -11   4   6      332.84      307.35      9.21 o 
 -10   4   6      172.29      176.52      6.66 o 
  -9   4   6        0.37        0.45      2.51 o 
  -8   4   6       65.86       81.16      3.25 o 
  -7   4   6      303.53      305.01      7.92 o 
  -6   4   6       63.48       59.44      3.48 o 
  -5   4   6       32.81       39.02      3.04 o 
  -4   4   6      387.14      352.78      6.52 o 
  -3   4   6      140.83      137.10      4.67 o 
  -2   4   6     1199.57     1210.03     27.60 o 
  -1   4   6     1091.67     1099.17     12.13 o 
   0   4   6       21.42       14.16      2.06 o 
   1   4   6      514.97      483.99     14.67 o 
   2   4   6      791.87      751.59     14.13 o 
   3   4   6      197.00      204.05      4.48 o 
   4   4   6      296.53      299.18     11.67 o 
   5   4   6      258.01      259.15     11.56 o 
   6   4   6       92.12       90.36      5.73 o 
   7   4   6       89.62       96.87      9.82 o 
   8   4   6       78.79       92.17      6.30 o 
   9   4   6     1228.01     1305.32     23.33 o 
  10   4   6        6.09        5.08      2.36 o 
  11   4   6      308.82      296.35     14.82 o 
  12   4   6      138.78      111.67     13.54 o 
  13   4   6      112.12      116.61     10.42 o 
  14   4   6       59.76       88.58     13.84 o 
  15   4   6       27.71       26.81     10.55 o 
  16   4   6       76.83       98.77     10.84 o 
 -16   5   6        5.66        8.57     14.31 o 
 -15   5   6       83.93       97.24      8.19 o 
 -14   5   6      111.10      122.86      8.16 o 
 -13   5   6        0.52        4.10      5.37 o 
 -12   5   6      263.97      271.21     12.05 o 
 -11   5   6      164.14      152.79      8.23 o 
 -10   5   6      116.05      115.45      7.56 o 
  -9   5   6      398.01      375.03      6.99 o 
  -8   5   6        6.18        5.90      3.49 o 
  -7   5   6        0.04        2.37      2.35 o 
  -6   5   6      824.21      869.74     16.61 o 
  -5   5   6       40.54       38.88      3.34 o 
  -4   5   6       53.35       46.09      4.57 o 
  -3   5   6      103.34      100.91      4.09 o 
  -2   5   6     1688.23     1620.53     28.40 o 
  -1   5   6       25.35       26.71      4.41 o 
   0   5   6     1119.32     1121.53     20.68 o 
   1   5   6      155.22      147.35     10.11 o 
   2   5   6       92.69       93.47      5.59 o 
   3   5   6      156.67      141.40      5.18 o 
   4   5   6      296.90      309.20      8.07 o 
   5   5   6       56.17       62.14      4.45 o 
   6   5   6      493.12      499.59     11.27 o 
   7   5   6       14.12       21.41      3.49 o 
   8   5   6      121.79      128.21      4.48 o 
   9   5   6      340.71      322.68     12.92 o 
  10   5   6       68.93       65.78      3.29 o 
  11   5   6       84.43       96.59     12.88 o 
  12   5   6      430.25      460.40     28.92 o 
  13   5   6        6.49        1.45      6.62 o 
  14   5   6      136.11      123.66     14.37 o 
  15   5   6      116.46      179.25     25.45 o 
 -13   6   6       63.00       42.72     10.03 o 
 -12   6   6       23.88       20.63      9.33 o 
 -11   6   6       77.73       67.96     10.16 o 
 -10   6   6        7.32        4.69      3.06 o 
  -9   6   6        3.98        3.24      3.41 o 
  -8   6   6        4.63        8.44      4.46 o 
  -7   6   6       19.45        5.82      4.93 o 
  -6   6   6       50.40       57.87     11.90 o 
  -5   6   6        1.74        2.82      3.25 o 
  -4   6   6        9.28        8.84      4.59 o 
  -3   6   6       60.45       58.42      8.21 o 
  -2   6   6        8.41        6.82      5.35 o 
  -1   6   6        0.52        4.92      4.51 o 
   0   6   6        3.69        1.71      4.77 o 
   1   6   6       44.29       39.39      5.52 o 
   2   6   6       50.38       39.77      4.93 o 
   3   6   6       53.64       42.43      5.63 o 
   4   6   6        5.87        5.36      4.62 o 
   5   6   6        0.03        2.18      3.20 o 
   6   6   6        7.19       12.02      3.75 o 
   7   6   6        0.02        3.74      2.95 o 
   8   6   6        5.52        3.24      3.80 o 
   9   6   6       15.54       13.28      3.07 o 
  10   6   6       14.44        7.35      9.37 o 
  11   6   6        3.25        5.76      9.93 o 
  12   6   6        1.04        6.96      8.04 o 
  13   6   6       24.82        8.81     11.20 o 
 -10   7   6        1.41       -1.72      6.33 o 
  -9   7   6       81.42       75.19     26.85 o 
  -8   7   6       21.35        5.10      5.39 o 
  -7   7   6        0.03        5.54      6.78 o 
  -6   7   6       36.65       28.57      9.98 o 
  -5   7   6       90.62       93.45      7.45 o 
  -4   7   6        3.08        0.61      6.82 o 
  -3   7   6       85.72       80.16      7.03 o 
  -2   7   6      255.20      258.24      8.45 o 
  -1   7   6        0.25        5.18      4.33 o 
   0   7   6      360.94      346.88     11.21 o 
   1   7   6       46.56       55.38      9.06 o 
   2   7   6       57.88       62.91      7.66 o 
   3   7   6      265.50      265.89      8.40 o 
   4   7   6        5.55        1.95      4.68 o 
   5   7   6      168.94      157.43      7.47 o 
   6   7   6      208.28      220.92     15.09 o 
   7   7   6       16.19        7.98      6.44 o 
   8   7   6      161.67      232.85     32.71 o 
   9   7   6      212.87      263.92     35.70 o 
  -5   8   6       30.66       34.06      8.28 o 
  -4   8   6       36.71       55.47     14.48 o 
  -3   8   6       66.77       73.85     22.55 o 
  -2   8   6      213.99      206.02     17.27 o 
  -1   8   6        0.46        3.72      6.11 o 
   0   8   6       90.62       77.39     18.25 o 
   1   8   6        0.66       -3.07      6.19 o 
   2   8   6       10.12       11.17      7.29 o 
   3   8   6        2.18        9.77      8.91 o 
   4   8   6       11.18       28.10      8.59 o 
 -19   1   7       97.17      103.28     11.68 o 
 -18   1   7       65.54       78.96     14.99 o 
 -17   1   7      182.03      182.85      7.71 o 
 -16   1   7      648.45      650.74     10.99 o 
 -15   1   7        2.69        2.07      3.20 o 
 -14   1   7      365.25      370.48      9.32 o 
 -13   1   7      690.40      707.07     10.43 o 
 -12   1   7      104.62      106.43      3.39 o 
 -11   1   7      377.66      390.56      5.56 o 
 -10   1   7     1548.77     1566.37     16.06 o 
  -9   1   7      635.79      652.47      7.74 o 
  -8   1   7     3245.67     3332.23     37.69 o 
  -7   1   7      241.39      307.54      4.49 o 
  -6   1   7      312.40      291.73      5.74 o 
  -5   1   7     1495.54     1379.72     14.05 o 
  -4   1   7      180.12      151.41      4.07 o 
  -3   1   7      710.93      712.15      7.76 o 
  -2   1   7      575.53      493.14      6.66 o 
  -1   1   7      272.55      237.47      3.43 o 
   0   1   7      526.18      462.37      5.10 o 
   1   1   7        9.21        4.25      1.44 o 
   2   1   7      339.64      278.71      4.19 o 
   3   1   7      417.33      393.92      9.21 o 
   4   1   7     3779.50     3785.46     66.92 o 
   5   1   7      216.01      218.71      4.76 o 
   6   1   7     4043.82     4144.41     79.12 o 
   7   1   7     1992.59     1863.61     45.58 o 
   8   1   7       47.30       50.77      2.84 o 
   9   1   7     1488.76     1416.27     45.09 o 
  10   1   7     1615.01     1572.56     49.69 o 
  11   1   7      180.71      175.39      7.10 o 
  12   1   7      452.69      477.88     12.02 o 
  13   1   7     1371.11     1325.02     22.67 o 
  14   1   7       23.19       14.69      3.32 o 
  15   1   7      663.98      623.79     17.98 o 
  16   1   7      126.30      124.45     11.90 o 
  17   1   7       10.27       10.88      4.16 o 
  18   1   7      159.53      147.96     19.20 o 
 -19   2   7        8.94       17.68     10.77 o 
 -18   2   7       60.23       44.96      6.11 o 
 -17   2   7        0.91       -0.54      3.62 o 
 -16   2   7       95.58       96.09      5.20 o 
 -15   2   7       19.81       11.29      4.80 o 
 -14   2   7       16.12       16.95      2.15 o 
 -13   2   7      310.30      345.88     17.77 o 
 -12   2   7      425.61      447.57      7.63 o 
 -11   2   7      158.99      171.60      9.04 o 
 -10   2   7      109.05      126.55      4.26 o 
  -9   2   7      854.81      898.84     10.94 o 
  -8   2   7      361.79      370.87      5.97 o 
  -7   2   7      575.33      615.03      7.48 o 
  -6   2   7       10.05        9.54      1.71 o 
  -5   2   7       10.28       15.62      2.17 o 
  -4   2   7     3958.26     4216.98     56.01 o 
  -3   2   7       23.74       25.25      2.90 o 
  -2   2   7     3075.53     3319.57     53.30 o 
  -1   2   7     5260.29     5478.78    104.45 o 
   0   2   7     1260.99     1320.74     33.55 o 
   1   2   7     3572.41     4338.63    111.34 o 
   2   2   7      124.06      141.57      3.47 o 
   3   2   7      216.02      275.07      6.19 o 
   4   2   7        5.00        0.33      1.12 o 
   5   2   7      761.47      724.58     14.56 o 
   6   2   7      240.42      225.70      6.21 o 
   7   2   7      295.73      309.34     10.63 o 
   8   2   7      159.55      174.11      5.78 o 
   9   2   7      221.91      213.48      5.60 o 
  10   2   7       30.04       33.64      2.43 o 
  11   2   7       79.30       82.76      2.54 o 
  12   2   7       99.02      106.30      3.35 o 
  13   2   7      146.40      148.53      5.74 o 
  14   2   7      139.26      152.07      7.26 o 
  15   2   7      154.70      156.44      7.02 o 
  16   2   7        4.94        0.77      4.32 o 
  17   2   7       92.69       83.55     33.80 o 
  18   2   7        5.39        4.30      7.52 o 
 -18   3   7        0.05        2.11      5.03 o 
 -17   3   7       41.63       38.09      5.87 o 
 -16   3   7       57.91       30.38      9.82 o 
 -15   3   7        5.71        2.61      4.48 o 
 -14   3   7       28.08       25.31      4.31 o 
 -13   3   7        0.51       -0.19      1.64 o 
 -12   3   7       41.18       39.31      3.91 o 
 -11   3   7       47.00       51.38      3.65 o 
 -10   3   7      706.50      726.85     19.03 o 
  -9   3   7        1.74       -0.22      2.13 o 
  -8   3   7      234.19      246.65      6.43 o 
  -7   3   7      135.41      157.16      4.01 o 
  -6   3   7       64.57       60.28      3.11 o 
  -5   3   7      589.84      596.33      8.13 o 
  -4   3   7       41.41       42.51      4.57 o 
  -3   3   7      455.58      455.07     10.09 o 
  -2   3   7      752.79      734.81     10.62 o 
  -1   3   7      144.34      142.67      5.35 o 
   0   3   7     1232.33     1286.05     29.88 o 
   1   3   7     1921.75     1882.24     33.30 o 
   2   3   7      517.88      507.69      7.37 o 
   3   3   7     1417.54     1412.15     22.64 o 
   4   3   7     3220.67     3198.56     51.96 o 
   5   3   7      320.88      345.35      5.92 o 
   6   3   7      341.62      341.25      8.31 o 
   7   3   7     3059.97     3129.44     50.07 o 
   8   3   7        0.16       -0.39      1.39 o 
   9   3   7     1333.80     1359.55     26.39 o 
  10   3   7       67.45       78.55      3.34 o 
  11   3   7       14.44       11.82      2.12 o 
  12   3   7       37.65       28.16      4.53 o 
  13   3   7       93.36      111.04      8.69 o 
  14   3   7        4.16        5.83      7.79 o 
  15   3   7      242.19      255.94     29.08 o 
  16   3   7       18.82       31.28      7.16 o 
  17   3   7       13.01       14.09      7.29 o 
 -17   4   7       33.28       24.90      6.76 o 
 -16   4   7       15.81       16.01      5.49 o 
 -15   4   7      190.13      183.16     16.36 o 
 -14   4   7       45.32       46.67      6.45 o 
 -13   4   7      134.67      116.15      8.09 o 
 -12   4   7       37.51       36.26      8.95 o 
 -11   4   7       21.81       16.94      2.50 o 
 -10   4   7       28.51       28.06      3.18 o 
  -9   4   7      900.99      888.10     23.36 o 
  -8   4   7       37.31       42.89      4.33 o 
  -7   4   7      339.40      332.14      6.24 o 
  -6   4   7      647.18      662.81     17.21 o 
  -5   4   7       22.26       35.78      2.89 o 
  -4   4   7     2453.18     2375.42     27.21 o 
  -3   4   7      991.56      964.86     13.14 o 
  -2   4   7      109.86      115.89      3.35 o 
  -1   4   7      914.60      937.37     16.71 o 
   0   4   7      749.54      786.23      8.71 o 
   1   4   7      131.82      176.61      3.62 o 
   2   4   7      770.40      710.13     10.68 o 
   3   4   7     1358.63     1307.05     35.40 o 
   4   4   7      247.77      231.27      5.59 o 
   5   4   7      532.47      593.59     10.50 o 
   6   4   7      761.70      830.98     15.37 o 
   7   4   7      304.35      290.79      7.46 o 
   8   4   7       38.92       49.98      7.45 o 
   9   4   7      237.84      257.90      7.20 o 
  10   4   7      128.73      112.10     10.47 o 
  11   4   7      180.73      194.09     10.10 o 
  12   4   7      477.77      517.72     26.55 o 
  13   4   7      316.14      277.74     39.38 o 
  14   4   7      167.01      161.26     11.54 o 
  15   4   7       19.46        8.60      7.09 o 
  16   4   7       78.88       80.64     23.45 o 
 -15   5   7        2.03       -0.48      5.16 o 
 -14   5   7       37.06       53.62     11.85 o 
 -13   5   7       86.25       94.88     10.55 o 
 -12   5   7        0.86        0.61      7.60 o 
 -11   5   7       63.05       67.98      4.47 o 
 -10   5   7       19.95       19.51      4.44 o 
  -9   5   7        6.86        7.34      2.68 o 
  -8   5   7       10.58       12.56      3.07 o 
  -7   5   7      297.39      294.01     10.84 o 
  -6   5   7       65.11       66.09      5.23 o 
  -5   5   7      408.16      439.38      8.96 o 
  -4   5   7     1004.04      962.62     16.67 o 
  -3   5   7      297.21      280.63      6.66 o 
  -2   5   7      147.04      147.10      4.53 o 
  -1   5   7      147.26      141.59      5.01 o 
   0   5   7       20.48       18.82      5.16 o 
   1   5   7        5.72        2.20      3.29 o 
   2   5   7       51.74       56.87      5.19 o 
   3   5   7       26.47       26.50      4.39 o 
   4   5   7       24.71       34.20      3.94 o 
   5   5   7       32.23       34.60      5.84 o 
   6   5   7       25.74       13.17      4.78 o 
   7   5   7       21.25       15.82      3.33 o 
   8   5   7       49.32       44.17      8.10 o 
   9   5   7       14.48       15.35      5.37 o 
  10   5   7       46.26       51.24      4.61 o 
  11   5   7        3.67        7.65      9.20 o 
  12   5   7      138.90      139.49     12.44 o 
  13   5   7       55.95       64.04     16.95 o 
  14   5   7        3.07        1.85     10.07 o 
 -13   6   7        0.55        1.41      7.05 o 
 -12   6   7      234.46      245.24     14.94 o 
 -11   6   7        2.02       -0.23      6.62 o 
 -10   6   7       81.78       92.03      6.77 o 
  -9   6   7       90.72       86.18     12.71 o 
  -8   6   7       17.27       14.05      3.86 o 
  -7   6   7      387.23      346.68     18.84 o 
  -6   6   7      339.65      336.99      8.37 o 
  -5   6   7       13.52       18.72      3.91 o 
  -4   6   7      138.30      132.65      6.03 o 
  -3   6   7      480.69      493.12     20.10 o 
  -2   6   7       79.20       90.84      6.12 o 
  -1   6   7      366.51      366.90     12.55 o 
   0   6   7      491.65      492.97     13.43 o 
   1   6   7       33.75       27.01      4.43 o 
   2   6   7      138.85      157.73      9.16 o 
   3   6   7      173.43      181.56     11.34 o 
   4   6   7       20.07       18.14      4.31 o 
   5   6   7      369.87      373.85     10.24 o 
   6   6   7       54.96       51.94     10.44 o 
   7   6   7       51.59       63.67      7.55 o 
   8   6   7      208.34      217.87      6.75 o 
   9   6   7      161.43      198.66     28.10 o 
  10   6   7       37.87       41.66      9.53 o 
  11   6   7      185.27      205.85     20.13 o 
  12   6   7       19.59       30.34     12.93 o 
 -10   7   7        0.57        5.52      8.38 o 
  -9   7   7       14.83       10.64      4.38 o 
  -8   7   7       11.45        6.82      3.85 o 
  -7   7   7        0.53        3.89      6.59 o 
  -6   7   7       27.43       23.18      5.31 o 
  -5   7   7       43.61       35.52      8.62 o 
  -4   7   7       56.93       65.87      8.18 o 
  -3   7   7       28.00       30.66      6.00 o 
  -2   7   7        0.23       -0.80      4.04 o 
  -1   7   7        4.90        3.23      4.99 o 
   0   7   7        8.29        7.49      4.82 o 
   1   7   7       33.63       38.00      5.69 o 
   2   7   7        0.06        1.38      3.67 o 
   3   7   7       42.34       29.24      7.24 o 
   4   7   7        0.32        0.94      4.21 o 
   5   7   7       29.74       26.19      5.22 o 
   6   7   7       21.36       23.64      5.97 o 
   7   7   7        0.68        2.26      4.18 o 
   8   7   7       29.46        0.90     10.67 o 
   9   7   7        9.47       10.93     13.22 o 
  -3   8   7       79.50       95.99     14.58 o 
  -2   8   7        8.26        1.78      5.26 o 
  -1   8   7        0.84       -3.31      5.37 o 
   0   8   7       64.58       39.51     10.12 o 
   1   8   7       60.28       44.76      7.54 o 
   2   8   7      184.69      177.60     32.01 o 
 -19   0   8      154.88      157.50     21.60 o 
 -18   0   8       21.28       18.37     11.84 o 
 -17   0   8     1617.83     1588.22     38.29 o 
 -16   0   8        0.36        0.37      4.41 o 
 -15   0   8     2738.11     2704.09     63.00 o 
 -14   0   8       97.82       78.69      6.79 o 
 -13   0   8      111.17      114.75      5.89 o 
 -12   0   8      249.18      251.20      6.45 o 
 -11   0   8     1000.91      976.24     14.47 o 
 -10   0   8      140.48      153.82     11.72 o 
  -9   0   8     1562.35     1439.93     24.71 o 
  -8   0   8     4804.03     4641.84     78.17 o 
  -7   0   8      276.97      277.49      7.54 o 
  -6   0   8     2378.52     2312.99     35.75 o 
  -5   0   8     1115.29     1059.56     18.69 o 
  -4   0   8      719.58      651.15     10.19 o 
  -3   0   8      918.76      806.39     15.04 o 
  -2   0   8     1451.51     1340.95     24.62 o 
  -1   0   8      268.92      272.27      5.35 o 
   0   0   8      381.11      429.56     19.62 o 
   1   0   8       95.58      101.66     11.11 o 
   2   0   8      410.77      369.24     17.69 o 
   3   0   8       17.45       13.65      2.69 o 
   4   0   8      156.15      147.71      6.65 o 
   5   0   8      318.81      246.73     16.41 o 
   6   0   8     1977.63     1812.87     73.41 o 
   7   0   8        5.80        5.86      2.89 o 
   8   0   8       46.68       50.15      5.86 o 
   9   0   8     1050.79     1062.56     42.73 o 
  10   0   8      234.11      258.15     10.76 o 
  11   0   8      304.66      283.35      9.98 o 
  12   0   8     1607.33     1520.97     73.48 o 
  13   0   8        6.20        3.50      2.93 o 
  14   0   8      284.77      304.54     12.26 o 
  15   0   8      116.80      115.66     37.58 o 
  16   0   8        2.40        8.79      4.02 o 
  17   0   8      358.25      286.26     35.48 o 
  18   0   8       80.27       58.90     12.99 o 
 -19   1   8       30.00       22.32      5.45 o 
 -18   1   8       49.52       67.45     25.90 o 
 -17   1   8      127.44      143.87     11.70 o 
 -16   1   8       10.38        6.27      3.06 o 
 -15   1   8      112.81      133.80      7.69 o 
 -14   1   8       40.67       46.99      3.63 o 
 -13   1   8      117.33      119.58      3.90 o 
 -12   1   8      112.08      120.78      4.85 o 
 -11   1   8       36.66       41.98      3.57 o 
 -10   1   8      303.81      309.78      6.46 o 
  -9   1   8      203.71      227.53      4.57 o 
  -8   1   8       87.40       99.32      3.22 o 
  -7   1   8       35.72       31.13      2.55 o 
  -6   1   8     1046.48     1189.30     18.20 o 
  -5   1   8        8.19       15.33      2.00 o 
  -4   1   8     1062.40     1047.57     12.20 o 
  -3   1   8      165.28      196.51     10.26 o 
  -2   1   8      207.53      209.75      3.60 o 
  -1   1   8       14.41       16.58      4.64 o 
   0   1   8       10.70       10.62      2.04 o 
   1   1   8      849.61      795.48     12.73 o 
   2   1   8     1763.55     1871.32     27.33 o 
   3   1   8      274.33      259.64      5.19 o 
   4   1   8        0.87       -0.09      1.48 o 
   5   1   8        0.74        5.61      1.69 o 
   6   1   8      350.03      331.17      7.86 o 
   7   1   8       89.91      102.66      4.66 o 
   8   1   8      141.37      170.32      4.94 o 
   9   1   8      282.88      281.34      9.93 o 
  10   1   8       61.18       57.80      3.44 o 
  11   1   8        0.15        0.46      2.04 o 
  12   1   8       56.45       65.29      3.92 o 
  13   1   8       16.48        7.63      2.28 o 
  14   1   8      167.56      170.92      8.56 o 
  15   1   8       18.80       19.31      4.01 o 
  16   1   8       13.79       14.05      5.12 o 
  17   1   8       75.00       73.60     18.84 o 
  18   1   8        7.98        4.92      4.06 o 
 -18   2   8       71.67       80.37     22.42 o 
 -17   2   8      192.05      207.53     15.04 o 
 -16   2   8       29.66       16.46      7.15 o 
 -15   2   8       62.57       73.39      4.70 o 
 -14   2   8      128.45      133.17      4.85 o 
 -13   2   8        2.15        5.28      3.98 o 
 -12   2   8       86.34       87.69      4.60 o 
 -11   2   8      513.73      503.74     10.76 o 
 -10   2   8      127.74      121.82      5.04 o 
  -9   2   8      100.94      113.34      3.59 o 
  -8   2   8      191.16      186.71      7.00 o 
  -7   2   8        3.08        3.31      2.12 o 
  -6   2   8        2.78        5.40      1.96 o 
  -5   2   8     4729.85     4626.97     89.50 o 
  -4   2   8     6850.00     6950.14    115.85 o 
  -3   2   8     9559.73     9563.25    197.49 o 
  -2   2   8     1816.11     1826.51     22.22 o 
  -1   2   8      277.67      291.26      9.79 o 
   0   2   8     1432.37     1390.58     33.53 o 
   1   2   8     2271.27     2187.95     47.99 o 
   2   2   8      124.50      119.17      4.56 o 
   3   2   8     1669.99     1589.45     26.15 o 
   4   2   8      204.37      162.74      8.41 o 
   5   2   8      174.16      176.70      4.05 o 
   6   2   8     1421.89     1359.49     28.78 o 
   7   2   8     1170.74     1120.77     36.96 o 
   8   2   8     4664.90     4599.90    129.03 o 
   9   2   8      892.89      854.28     22.12 o 
  10   2   8      352.77      378.68      9.96 o 
  11   2   8       96.05      105.49      5.85 o 
  12   2   8      138.60      151.61      3.93 o 
  13   2   8        5.35        5.96      2.19 o 
  14   2   8      453.36      411.23     20.15 o 
  15   2   8      196.03      208.63     15.20 o 
  16   2   8        6.32        5.23      4.88 o 
  17   2   8       43.96       31.12     13.65 o 
 -18   3   8       28.47       29.91      6.96 o 
 -17   3   8       25.21       16.44      6.36 o 
 -16   3   8       80.12       91.41      8.15 o 
 -15   3   8       24.57       28.95      5.94 o 
 -14   3   8        0.17        1.69      2.21 o 
 -13   3   8       96.07       93.43      4.87 o 
 -12   3   8      105.92      101.30      5.59 o 
 -11   3   8       39.29       38.92      3.55 o 
 -10   3   8      341.92      335.24      8.80 o 
  -9   3   8      952.82      964.60     12.09 o 
  -8   3   8       83.30       90.30      3.87 o 
  -7   3   8      255.57      260.43      4.73 o 
  -6   3   8      190.41      197.79      4.29 o 
  -5   3   8      200.11      199.21      5.69 o 
  -4   3   8      820.48      805.79      9.01 o 
  -3   3   8      202.94      197.65      4.62 o 
  -2   3   8      872.67      872.80      9.21 o 
  -1   3   8      893.38      799.53     17.28 o 
   0   3   8       88.05      106.81      4.87 o 
   1   3   8      561.03      592.54     15.66 o 
   2   3   8      575.09      543.14     19.62 o 
   3   3   8      342.87      347.10      9.43 o 
   4   3   8      146.69      143.04      3.62 o 
   5   3   8     1551.52     1626.78     31.15 o 
   6   3   8       41.58       52.68      4.06 o 
   7   3   8       15.98       21.18      3.33 o 
   8   3   8     1134.03     1162.93     26.29 o 
   9   3   8       53.05       55.66      4.72 o 
  10   3   8     1414.12     1436.41     29.35 o 
  11   3   8       70.36       75.98      7.10 o 
  12   3   8       12.31       12.38      2.01 o 
  13   3   8      778.01      699.18     99.60 o 
  14   3   8      101.66      106.05     10.13 o 
  15   3   8       46.60       46.16     10.67 o 
  16   3   8       94.73       93.55     11.64 o 
  17   3   8       17.71       17.60      6.97 o 
 -16   4   8       11.66       13.63      6.05 o 
 -15   4   8       26.91       39.15      9.63 o 
 -14   4   8      220.47      237.84     24.11 o 
 -13   4   8       48.34       37.06     20.05 o 
 -12   4   8      487.83      438.13     25.87 o 
 -11   4   8       69.42       81.33     10.15 o 
 -10   4   8        7.85        5.95      3.79 o 
  -9   4   8       19.34       18.54      3.02 o 
  -8   4   8      269.19      304.92     10.88 o 
  -7   4   8       35.47       32.45      4.16 o 
  -6   4   8      109.83      122.56      6.38 o 
  -5   4   8       28.69       35.02      2.87 o 
  -4   4   8      522.02      501.34      7.21 o 
  -3   4   8        5.99        3.88      2.11 o 
  -2   4   8       55.00       58.06      3.20 o 
  -1   4   8        3.83        3.98      1.81 o 
   0   4   8      532.10      531.90      6.82 o 
   1   4   8      113.10      124.60      5.81 o 
   2   4   8      100.83      130.24      6.19 o 
   3   4   8      159.33      157.84      4.79 o 
   4   4   8      105.23      110.47      5.21 o 
   5   4   8       42.51       39.87      3.07 o 
   6   4   8       49.02       56.12      4.31 o 
   7   4   8       45.94       53.99      3.17 o 
   8   4   8       60.34       85.18      7.27 o 
   9   4   8       55.79       66.51      6.19 o 
  10   4   8        0.04       -2.03      2.03 o 
  11   4   8      165.48      164.88      7.52 o 
  12   4   8      125.60      129.57     10.81 o 
  13   4   8       24.89       29.77     10.67 o 
  14   4   8        5.47        9.52     11.43 o 
  15   4   8       29.86       52.72      9.18 o 
 -15   5   8       47.64       55.68      8.85 o 
 -14   5   8       14.39       17.28      8.79 o 
 -13   5   8      130.57      127.00     14.92 o 
 -12   5   8       75.13       93.62      7.66 o 
 -11   5   8       40.92       45.81      6.86 o 
 -10   5   8      163.73      163.20      7.93 o 
  -9   5   8        0.25        2.28      3.46 o 
  -8   5   8      109.92      125.82      6.16 o 
  -7   5   8      471.95      456.13     14.86 o 
  -6   5   8       43.53       35.90      5.24 o 
  -5   5   8      358.84      348.10      7.54 o 
  -4   5   8      177.71      193.19      5.68 o 
  -3   5   8       11.55       13.04      4.50 o 
  -2   5   8      474.00      451.32      7.73 o 
  -1   5   8      956.25      955.66     12.84 o 
   0   5   8      140.85      144.39      5.61 o 
   1   5   8     1184.56     1181.59     31.38 o 
   2   5   8        3.33        7.63      5.38 o 
   3   5   8      391.26      366.04      8.73 o 
   4   5   8      131.23      164.61      7.48 o 
   5   5   8     1175.86     1081.34     38.57 o 
   6   5   8        0.61        2.09      4.09 o 
   7   5   8      300.69      290.14      8.68 o 
   8   5   8      179.02      167.73     11.76 o 
   9   5   8       52.39       58.43      5.27 o 
  10   5   8       75.95       85.47     11.48 o 
  11   5   8      288.40      301.62     54.39 o 
  12   5   8        0.03       -3.10      8.59 o 
  13   5   8       67.99       64.08     10.35 o 
  14   5   8       46.64       44.63     10.09 o 
 -13   6   8        4.49        7.40     11.86 o 
 -12   6   8        4.24        6.07      8.41 o 
 -11   6   8        5.55        1.37      7.11 o 
 -10   6   8       45.35       40.82      5.28 o 
  -9   6   8        9.14        1.40      3.33 o 
  -8   6   8       82.74       88.23      7.81 o 
  -7   6   8      160.39      148.06      5.99 o 
  -6   6   8        9.67        5.33      3.45 o 
  -5   6   8        2.36        4.45      3.64 o 
  -4   6   8        0.84        0.56      2.85 o 
  -3   6   8       49.06       41.89      3.64 o 
  -2   6   8       13.68        5.74      5.74 o 
  -1   6   8       56.96       57.62      7.61 o 
   0   6   8       16.10       13.33      5.06 o 
   1   6   8       10.11       14.99      5.60 o 
   2   6   8        0.01        1.12      3.76 o 
   3   6   8       18.88       16.68      5.02 o 
   4   6   8       10.34        6.32      5.68 o 
   5   6   8       28.93       22.23      4.47 o 
   6   6   8       25.00       14.88      4.67 o 
   7   6   8        9.36       12.26      6.45 o 
   8   6   8        0.39       -0.29      2.70 o 
   9   6   8        7.21       25.65     11.86 o 
  10   6   8        0.01        1.71      7.61 o 
  11   6   8      104.40      126.34     17.18 o 
  -9   7   8       89.44       70.14      6.93 o 
  -8   7   8       75.11       82.36      6.19 o 
  -7   7   8      260.78      251.40      9.77 o 
  -6   7   8       23.17       15.86      7.77 o 
  -5   7   8       69.28       75.99      7.75 o 
  -4   7   8      217.54      233.69     13.99 o 
  -3   7   8       84.88      101.19     11.55 o 
  -2   7   8       83.26       69.68     12.85 o 
  -1   7   8      299.57      297.33     11.78 o 
   0   7   8        0.09        0.43      4.78 o 
   1   7   8       65.15       62.61      9.14 o 
   2   7   8       33.93       18.18     11.16 o 
   3   7   8        0.13        0.22      5.12 o 
   4   7   8      133.80      136.68     15.27 o 
   5   7   8      246.65      221.25     15.45 o 
   6   7   8       15.98       12.05      6.82 o 
   7   7   8      269.41      234.96      8.73 o 
   8   7   8      104.57       84.69     16.91 o 
 -19   1   9       24.34       20.36      8.38 o 
 -18   1   9       72.00       72.93     15.07 o 
 -17   1   9        9.50       11.83      3.89 o 
 -16   1   9        4.32       -3.96      3.96 o 
 -15   1   9      350.79      366.05      7.15 o 
 -14   1   9      133.70      136.86      5.04 o 
 -13   1   9      137.17      140.66      4.26 o 
 -12   1   9      298.37      297.18     10.23 o 
 -11   1   9      289.76      301.84      5.48 o 
 -10   1   9     1703.07     1717.16     18.58 o 
  -9   1   9     2131.40     2137.79     25.45 o 
  -8   1   9       99.87      119.60      4.23 o 
  -7   1   9     1174.50     1106.49     12.87 o 
  -6   1   9     2845.33     2787.24     31.40 o 
  -5   1   9       96.43       88.27      3.80 o 
  -4   1   9     1777.95     1692.74     18.80 o 
  -3   1   9     2942.56     2697.36     33.11 o 
  -2   1   9      831.41      801.32      9.53 o 
  -1   1   9      592.28      588.20      7.59 o 
   0   1   9     2548.70     2617.18     41.69 o 
   1   1   9      195.34      221.08      4.37 o 
   2   1   9     1854.54     1759.48     37.19 o 
   3   1   9      233.09      179.79      4.67 o 
   4   1   9        0.19        1.28      1.86 o 
   5   1   9     1191.83     1141.27     29.39 o 
   6   1   9     1166.49     1271.80     23.97 o 
   7   1   9       45.64       31.12      2.42 o 
   8   1   9      997.95      946.00     25.38 o 
   9   1   9      490.59      491.50     14.91 o 
  10   1   9        8.91        4.05      1.80 o 
  11   1   9      111.63      148.49      3.88 o 
  12   1   9      652.84      625.82     16.64 o 
  13   1   9       13.62       20.01      2.89 o 
  14   1   9      769.68      731.30     18.06 o 
  15   1   9       12.62       10.25      2.63 o 
  16   1   9      170.66      152.45     17.81 o 
  17   1   9      149.67      175.06     28.34 o 
 -18   2   9        6.14        9.51      5.85 o 
 -17   2   9       33.30       25.54      6.96 o 
 -16   2   9       42.61       57.59      4.61 o 
 -15   2   9       10.11        9.19      3.27 o 
 -14   2   9       62.57       77.47      4.39 o 
 -13   2   9      157.64      163.19      6.65 o 
 -12   2   9        0.75        2.47      2.47 o 
 -11   2   9      630.91      671.92      9.38 o 
 -10   2   9      347.24      325.84      5.68 o 
  -9   2   9       77.60       92.75      3.78 o 
  -8   2   9      364.11      396.79      6.76 o 
  -7   2   9       38.56       30.70      3.35 o 
  -6   2   9      196.96      204.74      6.09 o 
  -5   2   9       81.86      101.91      4.66 o 
  -4   2   9      514.35      528.34     14.94 o 
  -3   2   9       39.11       58.22      3.64 o 
  -2   2   9     2301.48     2155.84     24.36 o 
  -1   2   9       25.44       19.89      2.74 o 
   0   2   9      220.95      234.63      5.91 o 
   1   2   9      183.22      168.68      5.08 o 
   2   2   9      466.63      481.65      7.58 o 
   3   2   9      179.94      220.33      4.66 o 
   4   2   9      449.25      444.33     14.25 o 
   5   2   9      469.48      453.06     13.11 o 
   6   2   9     1963.60     2046.90     53.55 o 
   7   2   9      120.99      129.74      7.98 o 
   8   2   9     2007.12     1948.34     40.45 o 
   9   2   9       60.62       70.09      5.85 o 
  10   2   9        0.82        0.94      2.19 o 
  11   2   9        0.17        0.14      1.93 o 
  12   2   9      329.33      311.81     10.55 o 
  13   2   9      199.53      203.32      8.51 o 
  14   2   9        0.49        0.97      1.92 o 
  15   2   9       89.67      100.90     13.88 o 
  16   2   9      101.94      110.50      8.29 o 
  17   2   9       33.17       39.49     14.14 o 
 -17   3   9       46.18       42.79      7.50 o 
 -16   3   9       11.69        7.45      6.37 o 
 -15   3   9       29.11       16.79     13.03 o 
 -14   3   9        5.48        5.44      2.80 o 
 -13   3   9       22.46       20.02      3.43 o 
 -12   3   9      133.66      149.81      7.64 o 
 -11   3   9      290.17      297.85      7.88 o 
 -10   3   9       19.80       23.22      3.12 o 
  -9   3   9       40.96       42.51      3.60 o 
  -8   3   9        7.12        9.38      2.73 o 
  -7   3   9      124.23      132.81      4.67 o 
  -6   3   9      439.17      405.14      6.74 o 
  -5   3   9      108.35      127.01      3.76 o 
  -4   3   9      973.26      972.59     13.46 o 
  -3   3   9     1280.62     1310.02     22.80 o 
  -2   3   9       26.49       26.83      3.57 o 
  -1   3   9     2896.82     2784.58     33.37 o 
   0   3   9     2941.21     2983.53     48.17 o 
   1   3   9       24.69       19.70      2.89 o 
   2   3   9     1616.95     1569.54     25.70 o 
   3   3   9     1054.70     1049.48     33.64 o 
   4   3   9       22.46       37.25      2.95 o 
   5   3   9      678.96      593.91     13.53 o 
   6   3   9      246.95      225.72      9.85 o 
   7   3   9        3.57        2.13      1.77 o 
   8   3   9       11.98        4.36      1.76 o 
   9   3   9      382.74      442.68      6.36 o 
  10   3   9        4.09        4.79      1.90 o 
  11   3   9      162.36      159.17      5.54 o 
  12   3   9       64.94       70.76      4.62 o 
  13   3   9       53.84       49.35     10.67 o 
  14   3   9      380.17      381.78    106.60 o 
  15   3   9        1.17        3.29      5.68 o 
  16   3   9       59.01       53.58     11.89 o 
 -16   4   9       43.46       29.42      8.75 o 
 -15   4   9        1.58        2.85      5.38 o 
 -14   4   9      179.64      202.85     20.82 o 
 -13   4   9      197.81      176.55     42.13 o 
 -12   4   9        8.55        2.50      3.24 o 
 -11   4   9      188.08      185.67      6.26 o 
 -10   4   9      138.31      133.62      5.97 o 
  -9   4   9       20.82       22.07      3.55 o 
  -8   4   9      604.35      597.99     10.60 o 
  -7   4   9       43.91       57.26      5.18 o 
  -6   4   9      471.81      458.97      9.25 o 
  -5   4   9      500.03      499.33     15.63 o 
  -4   4   9       42.59       63.51      4.79 o 
  -3   4   9      300.09      324.92      5.77 o 
  -2   4   9     1100.52     1077.82     12.76 o 
  -1   4   9       62.62       65.75      3.35 o 
   0   4   9       92.26       93.57      3.48 o 
   1   4   9      594.47      550.39     18.55 o 
   2   4   9      203.68      192.66      6.69 o 
   3   4   9      209.20      207.57      6.51 o 
   4   4   9      752.65      789.85     12.42 o 
   5   4   9      179.14      213.64      5.83 o 
   6   4   9      119.21      107.81      5.86 o 
   7   4   9      741.68      767.73     12.08 o 
   8   4   9      145.22      164.05      9.69 o 
   9   4   9      317.87      317.74      8.67 o 
  10   4   9      762.98      747.43     25.67 o 
  11   4   9       12.81       17.38      2.90 o 
  12   4   9      399.91      389.82     15.34 o 
  13   4   9      218.37      203.82     15.63 o 
  14   4   9        2.85        5.52      6.74 o 
  15   4   9       93.54      109.47     28.98 o 
 -14   5   9       36.56       45.32     10.59 o 
 -13   5   9       53.15       59.81     12.69 o 
 -12   5   9       86.59      107.99      9.71 o 
 -11   5   9        0.68        0.92      3.44 o 
 -10   5   9       83.98       89.98     12.39 o 
  -9   5   9      156.71      176.37      6.69 o 
  -8   5   9       31.06       30.85      3.82 o 
  -7   5   9        9.61        7.83      3.15 o 
  -6   5   9        2.61        5.10      2.92 o 
  -5   5   9        6.26        6.42      3.36 o 
  -4   5   9       99.03      113.56      6.23 o 
  -3   5   9      264.90      287.38      7.10 o 
  -2   5   9      153.37      155.53      5.64 o 
  -1   5   9        9.57       11.43      2.98 o 
   0   5   9       15.36       16.00      2.48 o 
   1   5   9        0.44        4.47      3.93 o 
   2   5   9      142.34      145.02      5.74 o 
   3   5   9        0.11        5.67      3.49 o 
   4   5   9        3.52       -1.40      4.19 o 
   5   5   9       71.09       50.08      6.85 o 
   6   5   9        0.13        5.35      3.64 o 
   7   5   9      112.11      115.36     10.15 o 
   8   5   9       11.80       10.92      4.97 o 
   9   5   9       92.02       90.65      8.50 o 
  10   5   9       22.10       24.13      5.07 o 
  11   5   9      185.62      185.61     25.98 o 
  12   5   9        0.06       -3.62      9.32 o 
  13   5   9       20.69       10.70      7.97 o 
 -12   6   9        3.33       14.74      8.98 o 
 -11   6   9      242.10      191.94     24.90 o 
 -10   6   9        6.00        4.82      3.52 o 
  -9   6   9        4.44        2.78      3.47 o 
  -8   6   9       12.49       12.23      3.91 o 
  -7   6   9      221.58      236.22      9.14 o 
  -6   6   9        1.86        2.63      4.58 o 
  -5   6   9      418.30      405.89      8.99 o 
  -4   6   9      179.77      200.54      7.08 o 
  -3   6   9       18.76       18.43      3.25 o 
  -2   6   9      326.06      311.64     11.64 o 
  -1   6   9       40.91       45.59      6.63 o 
   0   6   9      159.04      165.61      8.97 o 
   1   6   9      256.60      276.72     13.55 o 
   2   6   9       24.98       27.44      4.90 o 
   3   6   9      310.56      308.46     12.06 o 
   4   6   9      226.82      236.76     10.52 o 
   5   6   9        2.76        1.41      4.98 o 
   6   6   9      328.86      332.54     12.74 o 
   7   6   9      151.82      166.37      8.76 o 
   8   6   9        0.20       -5.98      5.98 o 
   9   6   9       85.71       91.73     16.00 o 
  10   6   9      107.84      119.00     16.39 o 
  11   6   9        0.03       -5.40     17.17 o 
  -8   7   9       52.22       30.40      8.99 o 
  -7   7   9        1.32       -0.43      5.15 o 
  -6   7   9       11.15       12.24      4.50 o 
  -5   7   9        3.36        4.40      5.98 o 
  -4   7   9       24.12       29.31      6.09 o 
  -3   7   9       14.54       12.85      6.52 o 
  -2   7   9       80.52      105.08      9.80 o 
  -1   7   9        4.99        5.73      5.64 o 
   0   7   9       27.81       43.01      7.82 o 
   1   7   9       29.49       26.24     12.31 o 
   2   7   9        0.17        1.80      6.40 o 
   3   7   9       27.82       15.98      7.07 o 
   4   7   9        6.29       21.12      7.54 o 
   5   7   9        1.13        0.86      4.45 o 
   6   7   9       19.55       14.58      5.40 o 
   7   7   9        1.49       -1.10      4.73 o 
 -18   0  10     1052.45      980.18     29.29 o 
 -17   0  10       15.02       16.78      6.12 o 
 -16   0  10      891.55      851.39     21.25 o 
 -15   0  10        0.82        2.09      3.88 o 
 -14   0  10       16.15       17.04      5.82 o 
 -13   0  10      178.90      175.35      7.73 o 
 -12   0  10      358.34      310.38     83.48 o 
 -11   0  10      461.08      489.91     13.87 o 
 -10   0  10     3073.13     3071.72     55.94 o 
  -9   0  10        4.02       11.57      4.72 o 
  -8   0  10     1697.62     1656.20     36.02 o 
  -7   0  10      824.06      793.21     25.21 o 
  -6   0  10      332.88      319.21     11.87 o 
  -5   0  10      952.89      864.22     16.39 o 
  -4   0  10     2735.52     2635.33     62.53 o 
  -3   0  10      804.89      759.72     28.93 o 
  -2   0  10      952.01      955.15     15.19 o 
  -1   0  10       12.36        8.34      3.95 o 
   0   0  10       11.31       10.65      2.82 o 
   1   0  10      115.98       96.77      4.82 o 
   2   0  10      216.67      196.51      7.42 o 
   3   0  10       15.05       16.34      4.84 o 
   4   0  10     1080.12     1015.71     40.52 o 
   5   0  10     1650.14     1550.97     50.64 o 
   6   0  10       15.09       19.08      3.98 o 
   7   0  10     1960.69     1907.34     62.68 o 
   8   0  10     1273.71     1265.20     54.06 o 
   9   0  10       34.76       38.45      3.57 o 
  10   0  10      751.90      751.34     32.13 o 
  11   0  10     1209.49     1161.79     49.95 o 
  12   0  10      275.58      250.64     13.18 o 
  13   0  10      476.79      458.97     17.34 o 
  14   0  10      103.57      113.19      6.69 o 
  15   0  10       68.63       83.32      5.83 o 
  16   0  10      239.19      237.10     17.09 o 
  17   0  10       72.23       92.75     14.71 o 
 -18   1  10       66.20       35.96     12.31 o 
 -17   1  10        2.47        5.86      3.55 o 
 -16   1  10        8.76        6.31      3.35 o 
 -15   1  10        0.07        6.33      3.78 o 
 -14   1  10       20.59       20.07      3.51 o 
 -13   1  10        1.60        2.36      2.82 o 
 -12   1  10      226.65      227.14      6.33 o 
 -11   1  10      424.66      410.65      7.63 o 
 -10   1  10       72.65       70.60      9.44 o 
  -9   1  10        0.56       -0.59      2.72 o 
  -8   1  10      157.04      161.20      6.96 o 
  -7   1  10       36.27       29.08      3.18 o 
  -6   1  10      185.15      173.96      4.36 o 
  -5   1  10      712.22      702.45      9.70 o 
  -4   1  10      507.17      509.54      8.82 o 
  -3   1  10      227.17      213.87      5.37 o 
  -2   1  10     1475.14     1531.19     18.92 o 
  -1   1  10     3063.69     3058.06     36.50 o 
   0   1  10     2329.57     2235.71     30.77 o 
   1   1  10       92.42      137.33      3.61 o 
   2   1  10       62.72       67.38      3.11 o 
   3   1  10      246.31      243.94      4.73 o 
   4   1  10      533.58      534.26      6.99 o 
   5   1  10       31.59       29.17      3.06 o 
   6   1  10      121.83      142.47      3.91 o 
   7   1  10      222.63      209.75      5.59 o 
   8   1  10        1.69        2.93      2.10 o 
   9   1  10       26.16       33.84      2.52 o 
  10   1  10       99.93       96.08      3.35 o 
  11   1  10       24.30       31.61      3.79 o 
  12   1  10       67.86       59.42      5.10 o 
  13   1  10        2.01        7.23      2.99 o 
  14   1  10        3.03        2.52      2.76 o 
  15   1  10       26.14       17.04      3.35 o 
  16   1  10       11.46        5.49      3.91 o 
  17   1  10        4.89        3.08      4.32 o 
 -18   2  10       90.80       91.43     14.25 o 
 -17   2  10        0.02        4.73      6.49 o 
 -16   2  10       66.71       74.79     14.06 o 
 -15   2  10       51.34       52.69      4.29 o 
 -14   2  10        0.02        4.24      3.80 o 
 -13   2  10       38.55       49.97      3.70 o 
 -12   2  10      412.08      405.61      7.53 o 
 -11   2  10       27.76       24.84      2.97 o 
 -10   2  10      184.46      193.56      4.75 o 
  -9   2  10       76.33       81.10      3.50 o 
  -8   2  10      109.32      125.93      4.74 o 
  -7   2  10      183.62      179.81      7.04 o 
  -6   2  10      229.49      254.36      5.36 o 
  -5   2  10       27.36       32.03      3.34 o 
  -4   2  10      698.54      701.84      9.29 o 
  -3   2  10        4.61        8.44      2.93 o 
  -2   2  10      526.67      556.14     10.22 o 
  -1   2  10      481.85      423.72     10.89 o 
   0   2  10        5.26       10.45      2.57 o 
   1   2  10      143.17      120.02      4.19 o 
   2   2  10     3796.12     3777.14     59.41 o 
   3   2  10       16.02       18.04      2.82 o 
   4   2  10     1989.89     2016.03     63.15 o 
   5   2  10     1846.93     1815.98     51.00 o 
   6   2  10      159.93      175.85      5.63 o 
   7   2  10     2638.84     2585.52     58.61 o 
   8   2  10      686.08      684.03     20.31 o 
   9   2  10        1.83        1.79      1.93 o 
  10   2  10      137.77      153.42      3.94 o 
  11   2  10      372.14      385.20      7.67 o 
  12   2  10      125.17      126.96      3.94 o 
  13   2  10      541.81      538.60     13.92 o 
  14   2  10      172.32      174.38      6.67 o 
  15   2  10       68.78       70.76      5.61 o 
  16   2  10       84.43       77.82     13.90 o 
 -17   3  10       53.50       44.61     12.33 o 
 -16   3  10        0.04        9.38      6.59 o 
 -15   3  10      210.19      237.35     14.15 o 
 -14   3  10       91.35       94.21      4.59 o 
 -13   3  10       90.36       92.63      5.32 o 
 -12   3  10        1.85        3.52      3.68 o 
 -11   3  10       86.83       88.96      4.60 o 
 -10   3  10      105.28      109.68      6.23 o 
  -9   3  10      501.49      481.09      7.82 o 
  -8   3  10       35.08       40.25      3.37 o 
  -7   3  10       94.81       99.03      8.27 o 
  -6   3  10       61.22       61.10      4.54 o 
  -5   3  10      133.88      138.65      4.40 o 
  -4   3  10       59.57       61.41      4.30 o 
  -3   3  10      757.28      752.60     10.98 o 
  -2   3  10      918.74      893.27     31.03 o 
  -1   3  10        4.67        3.42      2.86 o 
   0   3  10      348.94      326.40      6.40 o 
   1   3  10      599.78      556.76     29.58 o 
   2   3  10      136.31      137.83      4.47 o 
   3   3  10      220.98      230.69      8.14 o 
   4   3  10      839.43      804.13     12.73 o 
   5   3  10        9.16        5.38      2.81 o 
   6   3  10       38.85       30.34      6.62 o 
   7   3  10      161.94      166.81      6.69 o 
   8   3  10       64.60       81.36      3.69 o 
   9   3  10      124.07      134.72      3.43 o 
  10   3  10       99.26      122.63      3.59 o 
  11   3  10      141.84      135.41      6.28 o 
  12   3  10      549.08      530.46      8.10 o 
  13   3  10       43.61       46.57      5.97 o 
  14   3  10       40.88       41.18      6.55 o 
  15   3  10      407.56      418.80     42.71 o 
  16   3  10        4.33        9.31      7.81 o 
 -16   4  10       47.93       44.18      9.34 o 
 -15   4  10      142.35      173.54     25.43 o 
 -14   4  10       18.26       12.56      8.03 o 
 -13   4  10      114.41      115.07     10.71 o 
 -12   4  10       84.94      109.12     13.10 o 
 -11   4  10        0.26        4.31      3.35 o 
 -10   4  10       98.58      107.10      5.68 o 
  -9   4  10      145.03      164.22      6.33 o 
  -8   4  10       31.70       32.87      4.31 o 
  -7   4  10      582.90      607.36     10.33 o 
  -6   4  10      137.37      144.96      5.21 o 
  -5   4  10     1583.55     1583.17     19.18 o 
  -4   4  10      426.32      425.57      9.61 o 
  -3   4  10      158.47      165.37      5.19 o 
  -2   4  10       62.04       65.68      3.46 o 
  -1   4  10      324.35      336.46     10.82 o 
   0   4  10       11.31       13.81      2.67 o 
   1   4  10      404.47      403.72      7.28 o 
   2   4  10      282.42      290.15     11.75 o 
   3   4  10       19.41       25.02      1.61 o 
   4   4  10      154.71      161.92      6.23 o 
   5   4  10      487.37      478.25      8.61 o 
   6   4  10       20.61       21.85      3.43 o 
   7   4  10      418.33      460.21     14.10 o 
   8   4  10       74.73       99.16      6.94 o 
   9   4  10      210.17      231.52      9.48 o 
  10   4  10       58.07       65.60      3.95 o 
  11   4  10       88.72       92.77      6.58 o 
  12   4  10       21.14       20.52      7.32 o 
  13   4  10       25.80       30.36      7.19 o 
  14   4  10       52.54       56.75     13.16 o 
 -14   5  10       84.36       94.99     14.87 o 
 -13   5  10        1.22        9.35      8.33 o 
 -12   5  10       36.23       32.83      5.00 o 
 -11   5  10      119.22      119.19      7.12 o 
 -10   5  10       41.63       51.52      8.07 o 
  -9   5  10      287.93      291.01     11.72 o 
  -8   5  10      344.17      372.89     12.44 o 
  -7   5  10       14.38        6.65      5.54 o 
  -6   5  10      285.74      294.30      9.24 o 
  -5   5  10      470.46      502.90     10.88 o 
  -4   5  10       45.82       34.08      5.41 o 
  -3   5  10      345.37      336.46      8.99 o 
  -2   5  10      315.23      326.10     10.91 o 
  -1   5  10      126.68      138.92      4.87 o 
   0   5  10      526.82      523.29      8.24 o 
   1   5  10        9.06       16.51      4.33 o 
   2   5  10        7.23        1.96      3.31 o 
   3   5  10      514.22      529.58     16.71 o 
   4   5  10      359.37      329.40      8.39 o 
   5   5  10      388.30      398.35      8.46 o 
   6   5  10      550.44      527.54     10.84 o 
   7   5  10       91.20      100.72      5.61 o 
   8   5  10        4.89        2.81      3.49 o 
   9   5  10       80.03      115.90     19.49 o 
  10   5  10      158.47      143.33     10.57 o 
  11   5  10       72.18       90.26     11.29 o 
  12   5  10       21.44        8.42      7.95 o 
  13   5  10       36.68       15.35     10.62 o 
 -11   6  10        6.58       12.54      8.80 o 
 -10   6  10        2.70        2.36      4.71 o 
  -9   6  10       20.78       21.12      5.74 o 
  -8   6  10        0.01        2.55      3.55 o 
  -7   6  10        9.64        7.95      4.07 o 
  -6   6  10        0.04        3.36      3.81 o 
  -5   6  10        1.06        2.97      3.93 o 
  -4   6  10        1.82        3.91      3.98 o 
  -3   6  10        1.14        5.78      4.15 o 
  -2   6  10       16.04       13.44      3.79 o 
  -1   6  10        6.08        3.96      5.72 o 
   0   6  10       27.09       35.36      6.22 o 
   1   6  10        6.49        1.23      5.05 o 
   2   6  10       44.68       43.42      6.17 o 
   3   6  10        9.37        5.53      5.01 o 
   4   6  10        3.77       -2.02      3.86 o 
   5   6  10        5.38        3.67      5.91 o 
   6   6  10        0.00        3.22      3.92 o 
   7   6  10       19.46       10.89      4.65 o 
   8   6  10       11.84       10.94      4.38 o 
   9   6  10       12.48       29.47     11.86 o 
  10   6  10       81.01       58.77     13.87 o 
  -7   7  10        2.20        5.42      4.38 o 
  -6   7  10      136.08      132.98      7.71 o 
  -5   7  10      143.73      158.31     18.52 o 
  -4   7  10       30.65       32.13      6.90 o 
  -3   7  10      125.60      115.04      8.33 o 
  -2   7  10      134.98      136.89      8.72 o 
  -1   7  10        0.45        9.96      6.55 o 
   0   7  10       90.58      108.45     33.42 o 
   1   7  10      108.37      103.14      8.76 o 
   2   7  10       21.88       12.93      6.71 o 
   3   7  10      146.52      143.00     10.47 o 
   4   7  10       54.59       63.98     26.05 o 
   5   7  10       51.49       61.99      8.11 o 
   6   7  10      145.45      140.31     47.37 o 
 -18   1  11       20.35       30.86      6.81 o 
 -17   1  11      217.81      212.65      7.91 o 
 -16   1  11      143.95      139.29      5.94 o 
 -15   1  11       37.41       31.13      3.54 o 
 -14   1  11       93.34       97.96      8.34 o 
 -13   1  11      168.44      169.09      6.29 o 
 -12   1  11        0.00       -0.54      2.62 o 
 -11   1  11      341.72      335.89      7.05 o 
 -10   1  11      295.35      292.88      7.54 o 
  -9   1  11        1.31        2.25      2.62 o 
  -8   1  11     1448.63     1367.67     22.11 o 
  -7   1  11     1318.19     1269.53     16.57 o 
  -6   1  11        0.84        2.55      2.44 o 
  -5   1  11     1218.17     1190.71     15.25 o 
  -4   1  11     1129.17     1099.85     14.09 o 
  -3   1  11       60.34       64.68      6.14 o 
  -2   1  11      746.00      705.82     10.74 o 
  -1   1  11     2187.94     2199.89     26.74 o 
   0   1  11      496.29      523.85     13.96 o 
   1   1  11      790.15      789.67     10.33 o 
   2   1  11       20.09       35.87      2.78 o 
   3   1  11       37.01       48.78      4.42 o 
   4   1  11      740.77      710.21     15.79 o 
   5   1  11      623.53      611.43     10.82 o 
   6   1  11      932.42      869.26     25.00 o 
   7   1  11     1319.35     1285.05     32.58 o 
   8   1  11      143.51      156.57      4.55 o 
   9   1  11      251.28      259.53      6.30 o 
  10   1  11      131.94      149.28      5.03 o 
  11   1  11        1.79        3.29      2.93 o 
  12   1  11      512.80      520.57     20.16 o 
  13   1  11      157.64      166.32      5.34 o 
  14   1  11      104.93      115.14      7.48 o 
  15   1  11      284.72      285.04     16.21 o 
  16   1  11       80.38       86.70     16.23 o 
 -17   2  11       12.99        6.21      5.86 o 
 -16   2  11        7.48        8.49      3.29 o 
 -15   2  11        6.09        5.06      3.50 o 
 -14   2  11       67.65       72.30      9.14 o 
 -13   2  11       19.19       16.50      3.40 o 
 -12   2  11      299.54      319.97      7.73 o 
 -11   2  11       69.47       70.17     12.69 o 
 -10   2  11        6.64       22.42      8.98 o 
  -9   2  11      270.65      281.85     10.71 o 
  -8   2  11       14.83       13.15      3.12 o 
  -7   2  11      201.34      211.42      6.03 o 
  -6   2  11      759.97      735.00     11.28 o 
  -5   2  11       11.14       13.11      2.86 o 
  -4   2  11      890.89      883.56     13.15 o 
  -3   2  11      290.18      261.10      6.11 o 
  -2   2  11       94.85       99.94      4.00 o 
  -1   2  11      805.71      728.28     10.41 o 
   0   2  11      224.12      193.47      4.90 o 
   1   2  11       39.86       35.68      3.13 o 
   2   2  11      143.95      151.81      6.73 o 
   3   2  11      569.04      590.37     13.71 o 
   4   2  11       56.53       75.26      3.66 o 
   5   2  11      642.43      642.05     17.25 o 
   6   2  11       28.04       28.64      2.64 o 
   7   2  11       21.37       25.41      2.78 o 
   8   2  11      105.61      107.66      3.96 o 
   9   2  11        0.61        2.84      2.36 o 
  10   2  11      107.05      111.38      6.73 o 
  11   2  11       82.80      104.60      4.76 o 
  12   2  11      119.13      129.35      4.98 o 
  13   2  11       23.87       27.91      3.09 o 
  14   2  11       39.19       27.64      4.52 o 
  15   2  11       15.31        8.90      5.46 o 
  16   2  11        7.55       11.91      4.49 o 
 -16   3  11      146.92      168.02     10.52 o 
 -15   3  11       35.36       34.00      5.38 o 
 -14   3  11      161.24      136.19     45.87 o 
 -13   3  11      211.91      234.07     15.71 o 
 -12   3  11       20.75       21.99      3.60 o 
 -11   3  11       88.97       99.95      4.63 o 
 -10   3  11      222.34      226.43      6.05 o 
  -9   3  11        0.55        3.17      2.81 o 
  -8   3  11       50.57       41.52      3.72 o 
  -7   3  11       26.30       39.20      5.09 o 
  -6   3  11     1239.16     1230.82     19.62 o 
  -5   3  11      876.29      851.48     13.27 o 
  -4   3  11     1444.31     1430.17     19.05 o 
  -3   3  11      630.93      584.88     13.85 o 
  -2   3  11      289.98      292.59      7.05 o 
  -1   3  11       19.60       22.55      3.56 o 
   0   3  11      136.97      135.41      5.10 o 
   1   3  11      432.75      436.34      8.30 o 
   2   3  11       10.86       11.31      2.92 o 
   3   3  11      178.93      173.06      7.43 o 
   4   3  11      224.94      233.01      7.17 o 
   5   3  11        0.63        0.11      1.70 o 
   6   3  11      381.78      379.67     12.59 o 
   7   3  11      378.44      402.79      6.49 o 
   8   3  11        2.00        1.95      2.05 o 
   9   3  11      208.70      215.00      5.25 o 
  10   3  11      117.45      111.63      3.94 o 
  11   3  11       67.93       80.04      3.35 o 
  12   3  11      152.45      166.02      7.74 o 
  13   3  11      170.60      186.98     14.49 o 
  14   3  11       18.94       19.09      4.53 o 
  15   3  11       29.73       28.59      8.75 o 
 -15   4  11      150.49      198.91     14.77 o 
 -14   4  11       47.81       50.02      9.90 o 
 -13   4  11       22.43       23.92      5.93 o 
 -12   4  11       91.20      106.10      6.99 o 
 -11   4  11       12.99       16.08      4.00 o 
 -10   4  11       30.02       37.23      4.69 o 
  -9   4  11      330.50      308.44      7.61 o 
  -8   4  11        3.17        4.27      3.36 o 
  -7   4  11      284.44      288.19      7.12 o 
  -6   4  11      217.04      225.10      6.54 o 
  -5   4  11       41.63       40.70      4.13 o 
  -4   4  11      123.51      124.26      4.89 o 
  -3   4  11      376.97      415.40      8.66 o 
  -2   4  11       15.13       12.54      2.77 o 
  -1   4  11      555.30      524.27     10.63 o 
   0   4  11       70.05       74.35      4.36 o 
   1   4  11        0.31        0.98      2.48 o 
   2   4  11       66.71       74.21      2.85 o 
   3   4  11     1064.83     1015.38     15.84 o 
   4   4  11       93.62       83.97      6.30 o 
   5   4  11       83.48       63.55      5.24 o 
   6   4  11      562.12      552.13     11.01 o 
   7   4  11       87.33       98.96      5.25 o 
   8   4  11      814.73      807.67     13.85 o 
   9   4  11      374.27      374.14      7.85 o 
  10   4  11       58.76       57.68      4.22 o 
  11   4  11      268.55      275.02      6.82 o 
  12   4  11      178.07      180.22     40.51 o 
  13   4  11       44.02       52.61      9.69 o 
  14   4  11      186.18      116.20     91.75 o 
 -13   5  11       67.90       79.63     11.92 o 
 -12   5  11        4.74        6.38      3.87 o 
 -11   5  11       11.86        7.63      4.38 o 
 -10   5  11       14.08       13.26      4.02 o 
  -9   5  11       41.60       33.96      5.34 o 
  -8   5  11       20.82       21.90      5.01 o 
  -7   5  11       34.24       42.71      5.16 o 
  -6   5  11        5.25       13.64      9.51 o 
  -5   5  11        0.49        1.38      3.50 o 
  -4   5  11        4.14        4.45      3.05 o 
  -3   5  11       12.71       11.74      3.30 o 
  -2   5  11       71.00       83.99      6.99 o 
  -1   5  11      384.89      382.97      9.71 o 
   0   5  11       36.67       37.76      3.50 o 
   1   5  11       83.48       77.74      9.52 o 
   2   5  11       69.26       81.13      6.54 o 
   3   5  11       40.71       39.82      7.18 o 
   4   5  11       35.41       33.55      4.82 o 
   5   5  11      156.20      166.86      7.16 o 
   6   5  11       46.12       45.59      5.66 o 
   7   5  11       79.92       98.63      6.13 o 
   8   5  11       88.43       89.95      6.04 o 
   9   5  11      150.48      127.32     15.71 o 
  10   5  11      334.06      368.86     29.71 o 
  11   5  11      270.71      302.30     14.28 o 
  12   5  11       89.85       84.17     11.47 o 
 -11   6  11       12.04       10.93      6.96 o 
 -10   6  11       30.62       24.01      5.34 o 
  -9   6  11       85.82      107.25      8.94 o 
  -8   6  11       53.38       52.69      6.59 o 
  -7   6  11       83.00       91.74     10.10 o 
  -6   6  11      473.63      483.30     14.23 o 
  -5   6  11       49.10       72.23      8.71 o 
  -4   6  11      113.65      119.95     13.15 o 
  -3   6  11      429.88      437.97     14.05 o 
  -2   6  11       16.00       12.64      4.38 o 
  -1   6  11      592.93      624.03     15.51 o 
   0   6  11       22.62       47.37     10.41 o 
   1   6  11       45.64       33.53      6.88 o 
   2   6  11      119.53      131.92      8.53 o 
   3   6  11      133.75      128.51      7.30 o 
   4   6  11       56.34       68.09      7.41 o 
   5   6  11      391.58      396.08     17.72 o 
   6   6  11       68.07       75.28      6.55 o 
   7   6  11        4.59        1.62      4.71 o 
   8   6  11      138.84      127.26     17.67 o 
   9   6  11       93.06       74.15     16.20 o 
  -6   7  11        7.61        4.57      5.28 o 
  -5   7  11        0.01       -5.14      5.80 o 
  -4   7  11        6.16        4.42      5.46 o 
  -3   7  11        0.19       -4.50      5.74 o 
  -2   7  11        0.46       -0.34      6.74 o 
  -1   7  11       47.72       71.91      9.98 o 
   0   7  11       40.38       50.68      7.48 o 
   1   7  11       13.65       13.42      8.84 o 
   2   7  11        2.24       -0.80      5.37 o 
   3   7  11        4.83        7.45      6.91 o 
   4   7  11       46.48       75.91     10.99 o 
 -17   0  12       94.81       95.05     11.17 o 
 -16   0  12       15.80        9.26      5.18 o 
 -15   0  12       43.97       41.55      8.85 o 
 -14   0  12       57.66       43.89      9.06 o 
 -13   0  12      164.83      149.23     44.23 o 
 -12   0  12      243.23      260.03     12.10 o 
 -11   0  12     1827.00     1763.22     36.94 o 
 -10   0  12      894.33      901.08     39.02 o 
  -9   0  12     1798.76     1702.00     34.22 o 
  -8   0  12      350.02      322.39      9.56 o 
  -7   0  12      218.86      207.71      8.99 o 
  -6   0  12      480.32      483.26     11.45 o 
  -5   0  12     1474.45     1502.07     26.04 o 
  -4   0  12       33.74       33.58      5.48 o 
  -3   0  12     1631.95     1495.91     25.77 o 
  -2   0  12     2932.83     2831.71     43.31 o 
  -1   0  12      172.37      174.42     17.32 o 
   0   0  12     2645.10     2630.88     55.45 o 
   1   0  12      203.92      189.63      6.78 o 
   2   0  12      239.91      227.77      7.11 o 
   3   0  12     2374.67     2172.95     80.00 o 
   4   0  12     2193.20     2066.42     53.80 o 
   5   0  12        4.00        6.12      3.54 o 
   6   0  12     1152.95     1050.09     33.18 o 
   7   0  12      553.06      510.76     17.49 o 
   8   0  12       14.10       13.52      3.51 o 
   9   0  12      230.62      249.01     13.33 o 
  10   0  12      216.31      234.67     16.08 o 
  11   0  12       46.53       36.65      5.01 o 
  12   0  12      253.72      232.38     16.93 o 
  13   0  12       27.14       39.41      7.02 o 
  14   0  12      491.35      471.43     17.81 o 
  15   0  12       49.26       66.14     13.40 o 
  16   0  12        0.20        1.51      4.57 o 
 -17   1  12       36.36       24.39      5.52 o 
 -16   1  12       62.02       63.49      6.63 o 
 -15   1  12        0.21        0.36      3.13 o 
 -14   1  12        0.01       -1.50      2.93 o 
 -13   1  12       11.70        9.92      3.53 o 
 -12   1  12       55.51       54.71      8.18 o 
 -11   1  12        0.04        1.97      3.02 o 
 -10   1  12        0.96        6.33      5.18 o 
  -9   1  12       14.83       14.66      3.29 o 
  -8   1  12        8.41        5.14      3.05 o 
  -7   1  12      374.18      360.97      7.38 o 
  -6   1  12      236.71      231.01      7.55 o 
  -5   1  12      366.60      373.52      7.41 o 
  -4   1  12      682.35      639.15     21.71 o 
  -3   1  12      173.26      167.52      5.55 o 
  -2   1  12      604.65      583.72     11.25 o 
  -1   1  12      665.72      605.26     11.79 o 
   0   1  12      183.07      168.16      5.54 o 
   1   1  12        2.01        1.18      2.14 o 
   2   1  12      122.30      118.66      4.06 o 
   3   1  12      166.83      181.71      4.73 o 
   4   1  12      107.00      112.34      4.17 o 
   5   1  12      121.38      132.98     11.99 o 
   6   1  12     2176.41     2045.27     47.80 o 
   7   1  12       30.35       32.63      3.65 o 
   8   1  12      632.89      612.42     17.97 o 
   9   1  12       43.11       54.31      4.29 o 
  10   1  12       11.88       11.29      2.81 o 
  11   1  12      117.20      122.79      6.35 o 
  12   1  12       47.70       37.56      4.07 o 
  13   1  12       52.10       50.00      4.63 o 
  14   1  12       20.79       25.53      4.09 o 
  15   1  12        0.42        1.01      3.04 o 
  16   1  12       29.23       11.96      6.74 o 
 -17   2  12       47.11       67.30     16.99 o 
 -16   2  12       29.31       21.38      4.22 o 
 -15   2  12       18.16       19.18      6.55 o 
 -14   2  12       57.46       70.06      5.65 o 
 -13   2  12       59.95       53.97      5.51 o 
 -12   2  12      129.66      136.42      5.67 o 
 -11   2  12      321.05      325.80      7.91 o 
 -10   2  12       14.05       10.77      3.45 o 
  -9   2  12      230.95      236.75      6.27 o 
  -8   2  12      392.44      428.23     14.19 o 
  -7   2  12       27.86       29.44      4.47 o 
  -6   2  12     1234.02     1210.20     28.24 o 
  -5   2  12      552.66      545.43     10.42 o 
  -4   2  12       18.75       20.08      3.50 o 
  -3   2  12      496.54      499.96      9.80 o 
  -2   2  12      480.91      458.14      8.08 o 
  -1   2  12      235.24      231.09      6.72 o 
   0   2  12      647.99      660.52      9.93 o 
   1   2  12      859.85      814.88     11.45 o 
   2   2  12        6.15        7.49      2.78 o 
   3   2  12      402.77      379.18      7.57 o 
   4   2  12      164.57      159.75      5.25 o 
   5   2  12      224.51      231.55      5.64 o 
   6   2  12       31.03       30.04      3.24 o 
   7   2  12      186.43      221.24      5.83 o 
   8   2  12      174.33      197.13      6.63 o 
   9   2  12      179.78      191.12      5.17 o 
  10   2  12      193.48      192.32      4.98 o 
  11   2  12       76.20       77.12      5.86 o 
  12   2  12      819.60      868.98     15.95 o 
  13   2  12       91.98      108.40      4.90 o 
  14   2  12      249.00      233.65     11.84 o 
  15   2  12       92.64      108.92     18.69 o 
 -16   3  12      166.99      183.74     18.57 o 
 -15   3  12       62.89       70.74      9.44 o 
 -14   3  12       86.30       87.95      7.28 o 
 -13   3  12       39.75       48.67      4.73 o 
 -12   3  12       49.99       47.69      4.54 o 
 -11   3  12        2.08        7.57      3.42 o 
 -10   3  12      414.16      431.03      8.99 o 
  -9   3  12       20.48       17.33      3.63 o 
  -8   3  12      500.79      506.99      9.50 o 
  -7   3  12      200.22      218.64      6.91 o 
  -6   3  12      485.63      459.13      8.39 o 
  -5   3  12     1114.08     1028.19     22.89 o 
  -4   3  12      602.96      583.91     14.96 o 
  -3   3  12      523.49      533.08      9.95 o 
  -2   3  12      545.78      542.60     13.30 o 
  -1   3  12      121.30      131.87      6.96 o 
   0   3  12      160.97      142.07      5.69 o 
   1   3  12        0.68        1.78      2.66 o 
   2   3  12      351.18      354.25      8.67 o 
   3   3  12       98.62      106.27      6.90 o 
   4   3  12       92.25       85.66      4.75 o 
   5   3  12      170.70      171.03      6.49 o 
   6   3  12        6.94        7.98      2.37 o 
   7   3  12      181.71      191.45      5.79 o 
   8   3  12       79.90      101.99      6.04 o 
   9   3  12        4.61        8.70      3.40 o 
  10   3  12      382.64      387.74      8.37 o 
  11   3  12      174.97      167.20      5.94 o 
  12   3  12       20.31       25.78      3.19 o 
  13   3  12      100.63      105.61      7.60 o 
  14   3  12      217.13      186.84     28.85 o 
 -14   4  12       45.75       51.92     10.93 o 
 -13   4  12       78.30       76.99      7.58 o 
 -12   4  12       18.55       20.03      4.37 o 
 -11   4  12      202.53      209.13      8.55 o 
 -10   4  12        9.97       15.48      4.14 o 
  -9   4  12       13.21       14.43      4.00 o 
  -8   4  12      330.68      313.53      9.33 o 
  -7   4  12        1.46        1.74      3.57 o 
  -6   4  12      269.90      248.79     12.96 o 
  -5   4  12       29.29       38.23      4.85 o 
  -4   4  12       17.39       15.44      3.31 o 
  -3   4  12      246.75      265.55      6.32 o 
  -2   4  12      321.37      343.73     14.33 o 
  -1   4  12       30.41       40.68      4.03 o 
   0   4  12      562.85      513.80     14.24 o 
   1   4  12       22.31       17.81      5.51 o 
   2   4  12       17.49       12.04      3.58 o 
   3   4  12        2.61        5.80      3.84 o 
   4   4  12      136.91      141.53      7.47 o 
   5   4  12       17.44       16.03      2.19 o 
   6   4  12      314.27      323.71      5.29 o 
   7   4  12        9.50       10.07      2.08 o 
   8   4  12      202.38      206.99      6.40 o 
   9   4  12       88.15      100.62      6.70 o 
  10   4  12       26.12       28.13      4.84 o 
  11   4  12      114.75      128.50      5.28 o 
  12   4  12      102.30      119.56      9.79 o 
  13   4  12        5.35        2.71      6.17 o 
 -12   5  12      138.02      128.92     14.94 o 
 -11   5  12        2.71        3.01      4.02 o 
 -10   5  12      117.02      132.36      6.77 o 
  -9   5  12      117.26      123.41      6.98 o 
  -8   5  12       11.69        8.02      4.73 o 
  -7   5  12      107.79      122.26     10.22 o 
  -6   5  12       87.00      103.00      6.28 o 
  -5   5  12        0.30        0.37      3.25 o 
  -4   5  12      107.55      126.43      6.28 o 
  -3   5  12       69.45       83.08      5.55 o 
  -2   5  12      113.18      118.44      6.55 o 
  -1   5  12      182.40      183.48      6.04 o 
   0   5  12       22.83       17.68      2.89 o 
   1   5  12      401.05      355.14     17.65 o 
   2   5  12      428.56      415.73     11.18 o 
   3   5  12        6.91        3.90      3.75 o 
   4   5  12      315.74      303.78      8.96 o 
   5   5  12      361.09      371.30      9.72 o 
   6   5  12       72.71       74.30      7.44 o 
   7   5  12      223.46      235.27      9.65 o 
   8   5  12      245.33      273.14      9.35 o 
   9   5  12        0.01        0.89      2.93 o 
  10   5  12      193.86      207.86     32.94 o 
  11   5  12       62.26       69.30     18.34 o 
 -10   6  12       21.20       22.12     12.49 o 
  -9   6  12        0.35       -0.05      5.27 o 
  -8   6  12        8.10        0.93      5.13 o 
  -7   6  12        0.01        4.33      4.58 o 
  -6   6  12        0.04        0.95      4.43 o 
  -5   6  12        0.76        0.00      3.90 o 
  -4   6  12        0.01       -1.90      4.29 o 
  -3   6  12        0.91        1.42      3.24 o 
  -2   6  12       15.73       22.96      6.74 o 
  -1   6  12       22.69       29.15      6.20 o 
   0   6  12        0.30        4.98      5.79 o 
   1   6  12      132.21      126.84      9.63 o 
   2   6  12        2.12       -2.42      4.67 o 
   3   6  12        1.10        7.35      5.74 o 
   4   6  12        0.00        0.74      4.79 o 
   5   6  12       31.80       19.92      5.40 o 
   6   6  12       14.41       16.91      6.95 o 
   7   6  12       13.21       12.99      8.25 o 
   8   6  12        0.02       -3.60      4.51 o 
  -4   7  12      113.81      109.93     19.49 o 
  -3   7  12        0.28        3.25      5.38 o 
  -2   7  12        6.97        8.00      5.79 o 
  -1   7  12       31.65       26.41      9.77 o 
   0   7  12       92.32      119.04      9.40 o 
   1   7  12       33.43       29.87      7.56 o 
   2   7  12       95.96       97.40     11.26 o 
 -17   1  13       15.48       17.28      4.21 o 
 -16   1  13       37.45       30.57      4.98 o 
 -15   1  13        3.85        6.91      3.29 o 
 -14   1  13       71.72       66.82      4.91 o 
 -13   1  13       10.70        8.85      3.60 o 
 -12   1  13      249.83      249.68      6.99 o 
 -11   1  13       16.68       16.71      3.87 o 
 -10   1  13      213.58      230.61      9.83 o 
  -9   1  13      446.99      436.29      8.65 o 
  -8   1  13       33.62       26.98      3.94 o 
  -7   1  13      152.68      164.46      6.63 o 
  -6   1  13      600.89      614.44     11.33 o 
  -5   1  13       89.98      105.05      4.98 o 
  -4   1  13      437.76      451.03      8.63 o 
  -3   1  13      515.50      501.20      9.84 o 
  -2   1  13       20.45       24.69      3.54 o 
  -1   1  13      293.45      262.75      6.62 o 
   0   1  13      348.79      328.34     12.26 o 
   1   1  13       13.84        6.53      3.79 o 
   2   1  13      800.43      780.06     15.01 o 
   3   1  13     1043.08      966.18     13.16 o 
   4   1  13      559.70      554.30     10.79 o 
   5   1  13     2562.17     2397.04     37.24 o 
   6   1  13     2144.66     2085.85     51.78 o 
   7   1  13      556.50      525.53     10.29 o 
   8   1  13      424.54      412.27     11.47 o 
   9   1  13      307.62      309.22      8.47 o 
  10   1  13        0.16       -1.70      2.78 o 
  11   1  13      467.00      456.11     13.51 o 
  12   1  13       48.00       52.20      3.91 o 
  13   1  13      101.08      106.00      4.78 o 
  14   1  13      182.21      190.20      7.03 o 
  15   1  13       13.91       17.46      5.23 o 
 -16   2  13        2.45        6.92      3.48 o 
 -15   2  13       13.75       13.03      3.85 o 
 -14   2  13       17.00       13.34      4.44 o 
 -13   2  13        6.22        9.21      3.91 o 
 -12   2  13       22.24       25.94      4.21 o 
 -11   2  13       16.52       20.53      5.17 o 
 -10   2  13       44.49       39.33      4.22 o 
  -9   2  13        3.40        2.04      3.35 o 
  -8   2  13        8.01        4.91      3.55 o 
  -7   2  13      234.84      237.14      6.68 o 
  -6   2  13      279.35      274.41      9.87 o 
  -5   2  13      933.65      911.75     14.57 o 
  -4   2  13      160.77      137.75      5.65 o 
  -3   2  13      228.68      239.33      7.86 o 
  -2   2  13     1211.23     1155.90     16.70 o 
  -1   2  13      119.67      108.91      4.99 o 
   0   2  13       30.66       33.45      3.71 o 
   1   2  13      248.12      250.80      9.51 o 
   2   2  13      374.25      352.13      8.44 o 
   3   2  13        0.14        2.25      2.69 o 
   4   2  13       50.18       55.71      7.19 o 
   5   2  13       31.54       26.02      3.92 o 
   6   2  13      140.81      132.17      4.71 o 
   7   2  13      276.69      303.42      6.87 o 
   8   2  13        7.38        5.00      3.08 o 
   9   2  13      101.22       94.68      4.15 o 
  10   2  13        3.05        9.04      3.02 o 
  11   2  13        2.79        0.57      2.91 o 
  12   2  13       18.05       32.95      4.19 o 
  13   2  13       99.76      117.16     13.36 o 
  14   2  13        1.13        3.03      4.20 o 
 -15   3  13      150.84      154.61      9.13 o 
 -14   3  13      121.78      131.31      6.73 o 
 -13   3  13       15.67       16.16      4.30 o 
 -12   3  13      107.71      112.64      6.36 o 
 -11   3  13      142.51      151.31      7.49 o 
 -10   3  13        0.21        0.30      3.46 o 
  -9   3  13      133.89      147.09      6.87 o 
  -8   3  13       57.34       83.88      5.37 o 
  -7   3  13      418.17      422.14      8.58 o 
  -6   3  13      107.80      102.42      5.92 o 
  -5   3  13      182.36      196.03      8.10 o 
  -4   3  13       54.47       41.49      5.37 o 
  -3   3  13        9.05       11.46      4.19 o 
  -2   3  13       53.35       62.53      5.02 o 
  -1   3  13      136.24      151.29      6.89 o 
   0   3  13      387.70      412.48     11.00 o 
   1   3  13       37.47       55.47     11.90 o 
   2   3  13      521.89      468.44      9.79 o 
   3   3  13      211.14      199.90      7.61 o 
   4   3  13      202.47      211.67      8.27 o 
   5   3  13      270.63      267.03     10.71 o 
   6   3  13      122.68      129.00      4.77 o 
   7   3  13       10.03        6.75      2.83 o 
   8   3  13      102.86      110.40      4.80 o 
   9   3  13      116.96      119.70      4.53 o 
  10   3  13        1.06        2.41      2.93 o 
  11   3  13      292.47      294.90      6.95 o 
  12   3  13      109.48      116.37      6.01 o 
  13   3  13        1.49        4.80     10.45 o 
 -14   4  13       64.15       86.00      8.67 o 
 -13   4  13       22.69       28.46      5.09 o 
 -12   4  13       34.85       26.68      6.12 o 
 -11   4  13      119.08      124.62      6.34 o 
 -10   4  13      166.22      167.62      6.79 o 
  -9   4  13       23.63       25.57      4.80 o 
  -8   4  13       86.52      116.31     10.11 o 
  -7   4  13      260.47      260.59      7.43 o 
  -6   4  13        1.48        2.35      3.95 o 
  -5   4  13      302.24      312.96      8.16 o 
  -4   4  13       25.31       30.24      4.38 o 
  -3   4  13        1.63        1.07      3.27 o 
  -2   4  13      460.90      436.63      9.65 o 
  -1   4  13        8.83       14.57      3.70 o 
   0   4  13        3.35        4.08      2.61 o 
   1   4  13        0.79        3.03      3.38 o 
   2   4  13      254.43      230.50      7.85 o 
   3   4  13       35.95       61.44     10.55 o 
   4   4  13      431.43      404.64      8.75 o 
   5   4  13       11.47       15.15      2.86 o 
   6   4  13      215.07      203.10      5.75 o 
   7   4  13      130.27      147.87      8.02 o 
   8   4  13        9.50        9.87      4.75 o 
   9   4  13      178.95      208.55      7.94 o 
  10   4  13      142.42      146.57      7.20 o 
  11   4  13       51.29       50.90     10.19 o 
  12   4  13        1.49       -1.76      7.18 o 
 -12   5  13        8.79       10.18      4.79 o 
 -11   5  13        0.89        5.39      4.34 o 
 -10   5  13        4.31        5.39      6.03 o 
  -9   5  13        1.17       -0.46      5.42 o 
  -8   5  13        0.04        0.82      4.45 o 
  -7   5  13        0.18       -1.79      3.72 o 
  -6   5  13        2.15        7.89      3.94 o 
  -5   5  13        4.40        2.53      3.49 o 
  -4   5  13        2.10        7.17      3.74 o 
  -3   5  13       93.08      101.28      6.89 o 
  -2   5  13      125.18      128.55      6.51 o 
  -1   5  13       15.45       14.60      3.10 o 
   0   5  13       66.09       62.51      6.44 o 
   1   5  13       65.37       52.40      3.82 o 
   2   5  13       44.92       44.61      5.69 o 
   3   5  13      104.36      117.18      9.67 o 
   4   5  13        9.68       16.71      4.61 o 
   5   5  13      103.36      105.76      8.46 o 
   6   5  13       35.71       39.02      4.92 o 
   7   5  13       97.67      106.90      7.49 o 
   8   5  13      247.90      263.59      9.24 o 
   9   5  13       15.25       12.80      5.84 o 
  10   5  13       96.84      103.75     12.35 o 
  -8   6  13      205.21      196.42     13.33 o 
  -7   6  13       70.85       88.69      8.74 o 
  -6   6  13        4.12        8.66      5.17 o 
  -5   6  13       88.50      105.51      8.74 o 
  -4   6  13      374.20      397.86     26.72 o 
  -3   6  13       29.43       32.76      6.76 o 
  -2   6  13      297.24      304.16     12.02 o 
  -1   6  13       10.23       14.79      6.22 o 
   0   6  13       42.42       44.54      7.44 o 
   1   6  13      211.04      210.02     10.32 o 
   2   6  13      112.11      132.69     17.71 o 
   3   6  13      127.88      137.52     13.37 o 
   4   6  13      247.69      265.60     15.82 o 
   5   6  13        6.43        5.43      5.19 o 
   6   6  13       31.76       28.78      6.19 o 
   7   6  13       23.69       31.10      6.17 o 
 -16   0  14       32.68       37.96     13.46 o 
 -15   0  14        3.58        0.74      5.46 o 
 -14   0  14        7.00        8.55      5.79 o 
 -13   0  14       91.90      109.26     11.17 o 
 -12   0  14      128.62      125.27     21.32 o 
 -11   0  14       58.31       57.85      7.05 o 
 -10   0  14      226.70      234.81      9.85 o 
  -9   0  14      316.42      264.38     12.14 o 
  -8   0  14       30.04       32.07      6.86 o 
  -7   0  14      472.51      449.80     20.72 o 
  -6   0  14      116.90       94.19      6.79 o 
  -5   0  14       35.21       27.96      5.13 o 
  -4   0  14      105.37      100.78      9.25 o 
  -3   0  14     3339.63     3088.71     55.85 o 
  -2   0  14      111.97      120.23      9.92 o 
  -1   0  14     3584.28     3423.74     64.82 o 
   0   0  14       15.77       10.28      4.66 o 
   1   0  14      191.17      185.84      9.55 o 
   2   0  14     1484.81     1353.56     43.21 o 
   3   0  14      549.42      512.08     15.57 o 
   4   0  14      879.72      852.33     18.39 o 
   5   0  14     1355.88     1298.47     28.10 o 
   6   0  14        4.25        4.48      7.15 o 
   7   0  14      382.64      356.93     14.29 o 
   8   0  14      107.84      112.79      9.96 o 
   9   0  14        8.93        5.19      4.44 o 
  10   0  14      378.11      343.88     16.29 o 
  11   0  14      163.80      175.50     31.47 o 
  12   0  14      190.96      187.20     10.51 o 
  13   0  14      410.99      432.19     22.59 o 
  14   0  14       31.28       36.58     12.35 o 
 -16   1  14        0.41        3.13      3.70 o 
 -15   1  14       10.61        9.07      3.98 o 
 -14   1  14        7.70        8.18      4.29 o 
 -13   1  14       42.41       33.46      4.91 o 
 -12   1  14        4.08        4.75      4.28 o 
 -11   1  14       55.57       39.31      5.34 o 
 -10   1  14       13.82        6.88      3.51 o 
  -9   1  14       47.77       33.96      4.66 o 
  -8   1  14        0.32        1.58      4.07 o 
  -7   1  14       28.35       25.16      3.80 o 
  -6   1  14      118.44      104.06      6.99 o 
  -5   1  14      123.27      110.22      5.47 o 
  -4   1  14        0.33        2.36      3.13 o 
  -3   1  14      139.61      131.97      6.19 o 
  -2   1  14       20.67       19.10      3.87 o 
  -1   1  14       20.18       14.06      3.67 o 
   0   1  14      300.29      280.02      7.50 o 
   1   1  14      150.93      145.94      5.65 o 
   2   1  14      197.20      194.91      6.37 o 
   3   1  14       98.15       89.59      4.78 o 
   4   1  14       82.66       72.49      6.40 o 
   5   1  14      332.54      319.27     12.45 o 
   6   1  14        8.65        9.91      3.75 o 
   7   1  14       33.08       31.93      4.04 o 
   8   1  14       83.97      101.11      6.91 o 
   9   1  14       14.47       14.43      3.52 o 
  10   1  14      201.96      177.90      8.52 o 
  11   1  14       52.48       68.66      9.89 o 
  12   1  14       35.52       33.76      4.55 o 
  13   1  14        0.55       -0.79      3.91 o 
  14   1  14        6.77        9.28      4.03 o 
 -15   2  14      148.16      159.05      7.26 o 
 -14   2  14       36.24       39.17      5.59 o 
 -13   2  14      177.16      196.37      7.55 o 
 -12   2  14       93.39      110.21      8.60 o 
 -11   2  14        0.16        4.76      4.34 o 
 -10   2  14      328.25      336.09     10.51 o 
  -9   2  14       84.44       86.83     10.63 o 
  -8   2  14       19.59       17.41      4.90 o 
  -7   2  14      299.44      302.40     10.14 o 
  -6   2  14      962.61      916.62     14.74 o 
  -5   2  14       56.42       79.06      6.73 o 
  -4   2  14      521.51      546.69     10.89 o 
  -3   2  14        1.32        2.09      3.29 o 
  -2   2  14      200.43      195.46      7.31 o 
  -1   2  14      212.90      231.84      6.59 o 
   0   2  14       99.17      118.02      5.28 o 
   1   2  14      268.60      271.97      8.75 o 
   2   2  14        1.61       -1.97      3.13 o 
   3   2  14        0.77        2.06      3.21 o 
   4   2  14      271.55      272.04      8.03 o 
   5   2  14      105.53      108.58      5.23 o 
   6   2  14        2.59        3.34      3.03 o 
   7   2  14      204.03      215.45      5.63 o 
   8   2  14       47.37       50.94      5.43 o 
   9   2  14       14.17       15.13      3.81 o 
  10   2  14       14.09       14.95      3.73 o 
  11   2  14      308.35      325.56      9.23 o 
  12   2  14        6.83        6.55      3.27 o 
  13   2  14      132.53      132.20     10.91 o 
 -14   3  14       88.62      100.65      8.58 o 
 -13   3  14       12.64       11.87      4.30 o 
 -12   3  14       17.61       16.10      4.29 o 
 -11   3  14      135.90      134.09      6.73 o 
 -10   3  14        6.66        9.87      4.33 o 
  -9   3  14      661.99      643.42     13.56 o 
  -8   3  14       82.70       89.83      7.07 o 
  -7   3  14      327.28      325.24      8.42 o 
  -6   3  14      147.38      148.37     12.14 o 
  -5   3  14      266.95      252.38      8.93 o 
  -4   3  14       15.67        6.75      4.25 o 
  -3   3  14      869.22      878.05     14.78 o 
  -2   3  14       76.75       80.61      5.68 o 
  -1   3  14       30.03       45.32     10.93 o 
   0   3  14        9.62        8.10      5.02 o 
   1   3  14      206.69      196.21      6.65 o 
   2   3  14      102.06       80.94     12.70 o 
   3   3  14      404.81      384.82      9.35 o 
   4   3  14      160.39      162.95     12.00 o 
   5   3  14       17.77       19.40      3.53 o 
   6   3  14      140.36      147.26      5.51 o 
   7   3  14       22.52       18.67      3.03 o 
   8   3  14       68.78       85.20      3.98 o 
   9   3  14      201.47      196.12      9.42 o 
  10   3  14       47.63       52.09      5.23 o 
  11   3  14        0.58       -2.37      3.13 o 
  12   3  14      165.24      157.21      9.84 o 
 -13   4  14       49.10       36.29      7.17 o 
 -12   4  14       32.14       26.12      5.64 o 
 -11   4  14        0.10       -0.86      3.82 o 
 -10   4  14        1.76        4.88      5.16 o 
  -9   4  14       44.22       46.36      6.13 o 
  -8   4  14       90.56       90.99      6.10 o 
  -7   4  14        2.57        6.83      4.20 o 
  -6   4  14      369.74      365.33     13.56 o 
  -5   4  14       20.45       24.89      4.24 o 
  -4   4  14      233.97      214.14     11.69 o 
  -3   4  14      117.19      140.71      7.72 o 
  -2   4  14        1.65        2.27      3.20 o 
  -1   4  14      320.50      322.45      9.06 o 
   0   4  14        0.70        6.02      4.36 o 
   1   4  14        9.14        7.84      4.19 o 
   2   4  14       19.27       23.25      5.64 o 
   3   4  14        0.20       -3.77      3.86 o 
   4   4  14       37.32       43.53      4.69 o 
   5   4  14       42.04       36.54      3.97 o 
   6   4  14        6.50        5.76      3.56 o 
   7   4  14       60.02       65.91      5.66 o 
   8   4  14      188.95      234.46     15.06 o 
   9   4  14       22.68       23.77      4.39 o 
  10   4  14      452.89      451.60     14.64 o 
  11   4  14       31.51       22.12      5.95 o 
 -11   5  14       56.17       53.90     24.46 o 
 -10   5  14       13.45       19.72      6.68 o 
  -9   5  14       25.36       21.19      5.30 o 
  -8   5  14      183.74      187.06      7.93 o 
  -7   5  14       30.39       29.36      5.00 o 
  -6   5  14      134.44      158.27      7.66 o 
  -5   5  14      193.64      213.06      9.22 o 
  -4   5  14        0.31        1.46      3.81 o 
  -3   5  14      236.29      241.45      7.30 o 
  -2   5  14       80.21       84.92      5.37 o 
  -1   5  14        9.66       13.92      3.57 o 
   0   5  14      183.24      171.43      9.25 o 
   1   5  14       75.27       71.27      6.87 o 
   2   5  14        8.54        4.48      5.10 o 
   3   5  14      110.65      102.45      7.71 o 
   4   5  14      104.07      145.50     19.41 o 
   5   5  14        0.96       -3.15      4.86 o 
   6   5  14      344.72      334.39     13.30 o 
   7   5  14      178.30      190.99     20.56 o 
   8   5  14      117.40      117.59      9.67 o 
   9   5  14      171.69      139.83     45.83 o 
  -7   6  14        4.32        6.19      4.79 o 
  -6   6  14        3.67        1.62      4.40 o 
  -5   6  14        0.02        2.69      4.65 o 
  -4   6  14        6.25       15.59      6.68 o 
  -3   6  14        1.03        8.66      6.52 o 
  -2   6  14        0.00        1.06      5.30 o 
  -1   6  14        0.11       -3.05      5.27 o 
   0   6  14       68.24       62.46      7.86 o 
   1   6  14        4.27        9.96      5.54 o 
   2   6  14        3.20        1.21      4.72 o 
   3   6  14       34.37       28.23      5.98 o 
   4   6  14       14.85       23.62      7.08 o 
   5   6  14       87.20       72.80     14.60 o 
 -15   1  15       25.23       24.44      5.25 o 
 -14   1  15        7.48       10.35      4.05 o 
 -13   1  15      359.04      363.97      9.82 o 
 -12   1  15        5.14        8.51      4.62 o 
 -11   1  15      460.35      438.92     16.83 o 
 -10   1  15       56.19       65.93      9.03 o 
  -9   1  15       10.11       15.05      3.92 o 
  -8   1  15      197.19      199.09      7.88 o 
  -7   1  15      357.73      341.52      8.98 o 
  -6   1  15        3.00        7.25      4.11 o 
  -5   1  15      548.57      533.52     10.42 o 
  -4   1  15      356.49      346.99     10.77 o 
  -3   1  15      178.15      182.36      8.62 o 
  -2   1  15      729.49      673.10     12.39 o 
  -1   1  15      305.04      274.88      7.97 o 
   0   1  15      187.72      194.73      7.03 o 
   1   1  15      785.31      751.13     13.12 o 
   2   1  15      447.05      424.95     10.93 o 
   3   1  15       19.10       14.85      3.81 o 
   4   1  15     1020.32      942.51     17.24 o 
   5   1  15      278.80      253.59      8.04 o 
   6   1  15        1.07       -0.30      3.18 o 
   7   1  15      160.34      164.67      7.53 o 
   8   1  15      209.75      206.34      6.57 o 
   9   1  15        0.67        0.12      3.10 o 
  10   1  15      222.66      237.31      7.18 o 
  11   1  15       56.74       70.79      6.84 o 
  12   1  15      330.94      312.38      8.36 o 
  13   1  15      105.62       98.92      6.93 o 
 -14   2  15        0.05        4.27      4.57 o 
 -13   2  15        9.21       10.87      4.25 o 
 -12   2  15       19.19        9.57      4.36 o 
 -11   2  15        3.84        5.54      4.46 o 
 -10   2  15        0.11        1.47      4.24 o 
  -9   2  15        0.21       -0.28      3.74 o 
  -8   2  15       12.93       19.56      4.37 o 
  -7   2  15       87.95       97.44      9.38 o 
  -6   2  15      112.79      109.27      5.94 o 
  -5   2  15        6.39        5.91      4.38 o 
  -4   2  15      140.80      145.28      6.68 o 
  -3   2  15      141.57      140.37      6.61 o 
  -2   2  15       35.37       30.35      5.05 o 
  -1   2  15       44.78       37.70      4.85 o 
   0   2  15      225.01      237.88      7.14 o 
   1   2  15       10.90       12.48      3.73 o 
   2   2  15       24.90       20.53      5.17 o 
   3   2  15        6.23        4.20      3.35 o 
   4   2  15       19.86       25.97      4.58 o 
   5   2  15      148.76      156.98      6.15 o 
   6   2  15        8.70       16.23      3.37 o 
   7   2  15        0.07        1.06      2.82 o 
   8   2  15       35.40       32.90      4.10 o 
   9   2  15      217.25      215.88      6.73 o 
  10   2  15        0.81        2.29      3.39 o 
  11   2  15       66.76       74.59      8.78 o 
  12   2  15      237.52      251.41      7.93 o 
 -13   3  15      126.73      137.43     14.19 o 
 -12   3  15        1.73        0.25      3.86 o 
 -11   3  15       85.74      116.94      9.69 o 
 -10   3  15      402.07      386.28     10.60 o 
  -9   3  15       10.08        6.27      4.07 o 
  -8   3  15     1147.77     1091.06     17.49 o 
  -7   3  15       32.94       39.71      6.30 o 
  -6   3  15      170.76      172.38      8.75 o 
  -5   3  15       64.63       71.94      6.40 o 
  -4   3  15      253.42      270.15      9.19 o 
  -3   3  15        9.67        4.67      4.72 o 
  -2   3  15      122.77      133.74     10.26 o 
  -1   3  15      102.40      133.47      6.93 o 
   0   3  15        0.44       -1.72      3.59 o 
   1   3  15       83.92       93.46      7.09 o 
   2   3  15       21.75       22.92      5.19 o 
   3   3  15       44.30       43.58      5.83 o 
   4   3  15       10.62       12.71      4.08 o 
   5   3  15        0.76        1.85      2.51 o 
   6   3  15       55.60       65.87      5.43 o 
   7   3  15       59.10       69.78      6.15 o 
   8   3  15       25.88       21.92      3.60 o 
   9   3  15        8.64        8.90      3.39 o 
  10   3  15      195.31      189.86      9.69 o 
  11   3  15       59.20       46.48      5.87 o 
 -12   4  15      159.29      184.32      8.32 o 
 -11   4  15       99.42      113.63     11.70 o 
 -10   4  15      145.98      170.40      9.56 o 
  -9   4  15       35.90       33.93      5.20 o 
  -8   4  15       35.58       22.71      4.77 o 
  -7   4  15       87.97       76.15      6.67 o 
  -6   4  15        7.06       16.76      4.64 o 
  -5   4  15      430.00      391.78     16.36 o 
  -4   4  15      136.90      137.35      6.77 o 
  -3   4  15      522.18      523.78     11.00 o 
  -2   4  15        2.18        4.72      3.56 o 
  -1   4  15       51.42       59.76      8.46 o 
   0   4  15      241.68      226.40      8.31 o 
   1   4  15        5.30        3.53      4.88 o 
   2   4  15      244.55      238.04     14.07 o 
   3   4  15       85.30      113.74      7.35 o 
   4   4  15        1.34        1.21      2.32 o 
   5   4  15      155.94      153.27      7.13 o 
   6   4  15       83.78       88.40      6.62 o 
   7   4  15       72.27       89.76      9.96 o 
   8   4  15      388.58      430.45     14.62 o 
   9   4  15        0.43        1.77      4.39 o 
  10   4  15        8.20        0.75      4.10 o 
  -9   5  15        0.99        1.44      4.77 o 
  -8   5  15        3.82        3.40      5.14 o 
  -7   5  15        2.02        1.62      4.46 o 
  -6   5  15        5.99        7.02      4.53 o 
  -5   5  15        0.10        0.20      4.34 o 
  -4   5  15       43.17       46.61      5.28 o 
  -3   5  15       25.12       23.61      4.80 o 
  -2   5  15       90.76      110.04      9.33 o 
  -1   5  15      160.73      167.12      9.11 o 
   0   5  15        5.37        7.14      6.94 o 
   1   5  15       25.31       35.31      5.80 o 
   2   5  15       46.95       45.36      6.11 o 
   3   5  15       49.33       48.67      6.18 o 
   4   5  15      127.00      136.22      9.80 o 
   5   5  15       62.41       79.81      6.73 o 
   6   5  15       73.05       83.40      6.36 o 
   7   5  15       23.33       33.38      7.09 o 
  -4   6  15        6.75       14.02      7.93 o 
  -3   6  15        0.52        0.27      5.80 o 
  -2   6  15       94.90       99.73      9.32 o 
  -1   6  15       26.01       23.33      8.15 o 
   0   6  15      155.77      178.12      9.58 o 
   1   6  15       26.33       29.62      6.91 o 
   2   6  15       82.05       61.24      8.57 o 
 -14   0  16       38.94       41.32      7.93 o 
 -13   0  16        3.28        3.52      5.77 o 
 -12   0  16       40.63       55.80      9.19 o 
 -11   0  16      129.33      139.23      9.60 o 
 -10   0  16       28.68       24.39      6.33 o 
  -9   0  16       13.14       12.90      6.85 o 
  -8   0  16       86.41       74.11     14.72 o 
  -7   0  16       81.57       68.30     19.68 o 
  -6   0  16       31.39       55.36     22.95 o 
  -5   0  16       73.12       53.79      8.03 o 
  -4   0  16        1.84       -0.02      4.61 o 
  -3   0  16      363.58      318.98     13.93 o 
  -2   0  16      185.52      154.34     18.34 o 
  -1   0  16      148.70      146.97      8.42 o 
   0   0  16      317.96      311.43     16.92 o 
   1   0  16      125.29      117.84      7.99 o 
   2   0  16      289.87      287.95     18.35 o 
   3   0  16     1305.55     1112.86     26.19 o 
   4   0  16     5805.40     5292.14    137.81 o 
   5   0  16      720.54      630.21     26.26 o 
   6   0  16     1867.06     1686.43    109.24 o 
   7   0  16       39.31       30.05      5.61 o 
   8   0  16        0.33        1.08      3.97 o 
   9   0  16      224.99      246.28     18.38 o 
  10   0  16      253.85      259.60     11.15 o 
  11   0  16       70.65       73.39      7.25 o 
  12   0  16      111.21      104.19      8.16 o 
 -14   1  16       19.83       23.53      5.23 o 
 -13   1  16       35.10       35.00      5.43 o 
 -12   1  16       49.86       60.21      7.66 o 
 -11   1  16        0.09        1.35      4.46 o 
 -10   1  16       26.71       26.80      5.56 o 
  -9   1  16       14.91       16.11      4.31 o 
  -8   1  16       31.08       27.31      4.79 o 
  -7   1  16       33.00       22.09      4.40 o 
  -6   1  16        5.39        8.25      4.56 o 
  -5   1  16       92.14      102.45      6.39 o 
  -4   1  16       27.23       20.79      4.60 o 
  -3   1  16        0.29       -3.33      3.46 o 
  -2   1  16        0.62        0.16      3.94 o 
  -1   1  16       76.67       71.16      8.61 o 
   0   1  16       52.05       43.01      4.79 o 
   1   1  16        5.83        4.10      4.37 o 
   2   1  16        0.27        4.66      3.82 o 
   3   1  16        2.78        2.58      4.88 o 
   4   1  16      142.71      145.05      6.43 o 
   5   1  16       57.86       49.58      6.76 o 
   6   1  16      145.51      141.85     14.10 o 
   7   1  16       61.31       55.36      4.77 o 
   8   1  16       42.06       41.47      5.07 o 
   9   1  16       54.04       67.44      7.67 o 
  10   1  16       37.58       33.41      4.66 o 
  11   1  16       63.02       71.54      5.80 o 
  12   1  16        0.09        8.50      5.41 o 
 -14   2  16      100.39      109.97      9.30 o 
 -13   2  16       12.21       17.76      4.70 o 
 -12   2  16        2.44        3.79      3.92 o 
 -11   2  16      220.44      223.60      8.31 o 
 -10   2  16       62.95       52.68      5.81 o 
  -9   2  16      354.83      359.59     11.06 o 
  -8   2  16      312.11      309.74     11.22 o 
  -7   2  16      109.89      115.59      6.48 o 
  -6   2  16      120.22      140.73      6.71 o 
  -5   2  16       66.38       82.69      6.10 o 
  -4   2  16        0.02       -2.46      4.08 o 
  -3   2  16      238.73      236.41      8.47 o 
  -2   2  16       79.66       91.21      6.79 o 
  -1   2  16       46.44       58.10      6.81 o 
   0   2  16      325.30      312.86      8.57 o 
   1   2  16      265.53      278.88     10.25 o 
   2   2  16        7.57       10.44      4.68 o 
   3   2  16      305.35      296.83      8.34 o 
   4   2  16       69.86       68.12      5.74 o 
   5   2  16       52.22       56.05      5.53 o 
   6   2  16      271.47      276.11      7.60 o 
   7   2  16      106.67      120.92      5.24 o 
   8   2  16        3.81        4.17      3.44 o 
   9   2  16      325.85      310.62      9.35 o 
  10   2  16        2.57        2.94      3.42 o 
  11   2  16       87.79       91.67      5.68 o 
 -12   3  16       54.97       62.37      6.39 o 
 -11   3  16        0.08        3.55      4.79 o 
 -10   3  16       89.34       93.36      6.88 o 
  -9   3  16       43.77       52.50      6.17 o 
  -8   3  16        9.96       10.14      5.08 o 
  -7   3  16      288.61      292.37      9.89 o 
  -6   3  16       30.42       31.73      5.93 o 
  -5   3  16      108.89      110.14      8.08 o 
  -4   3  16      381.51      359.64     16.14 o 
  -3   3  16       64.31       59.47      8.45 o 
  -2   3  16      228.78      214.12      8.09 o 
  -1   3  16        5.92        8.16      4.24 o 
   0   3  16       52.11       52.59      7.53 o 
   1   3  16       24.36       12.27      4.72 o 
   2   3  16      276.69      263.99      9.36 o 
   3   3  16        3.67        7.04      4.42 o 
   4   3  16      217.79      221.52      9.93 o 
   5   3  16       77.89       89.84      6.04 o 
   6   3  16       21.56       19.58      3.75 o 
   7   3  16      181.36      183.10      6.45 o 
   8   3  16       27.46       26.44      5.18 o 
   9   3  16       12.54       10.46      4.41 o 
  10   3  16        0.33        2.10      4.11 o 
 -11   4  16        0.51       11.87      8.24 o 
 -10   4  16       16.50       16.96      5.44 o 
  -9   4  16       19.34       14.55      5.17 o 
  -8   4  16       10.08       17.87      6.45 o 
  -7   4  16       84.86       72.32      6.15 o 
  -6   4  16      148.92      150.21      7.17 o 
  -5   4  16       75.32       81.51      6.69 o 
  -4   4  16        0.22        2.17      3.84 o 
  -3   4  16        6.19        7.58      3.91 o 
  -2   4  16      110.06      141.54     10.68 o 
  -1   4  16      132.76      136.26      7.62 o 
   0   4  16       28.79       37.96      6.06 o 
   1   4  16      166.17      163.44      9.91 o 
   2   4  16       12.71       10.90      5.78 o 
   3   4  16       76.60       87.17      6.59 o 
   4   4  16       27.62       35.27      6.31 o 
   5   4  16       18.97       19.60      5.76 o 
   6   4  16       76.24       91.91      8.55 o 
   7   4  16       83.38      117.04      7.79 o 
   8   4  16       72.08       64.11      6.89 o 
  -7   5  16      130.60      135.03      8.13 o 
  -6   5  16      133.95      144.93      9.17 o 
  -5   5  16        0.72        1.02      4.34 o 
  -4   5  16      241.74      275.34     11.07 o 
  -3   5  16       36.05       40.28      7.57 o 
  -2   5  16       54.55       69.72      8.28 o 
  -1   5  16      115.21      105.92      9.90 o 
   0   5  16       33.84       36.51      6.71 o 
   1   5  16       29.38       42.14      7.11 o 
   2   5  16      112.38      125.38     14.55 o 
   3   5  16        9.55        3.95      4.87 o 
   4   5  16        6.61        5.87      5.15 o 
   5   5  16      113.03      117.21      8.31 o 
 -13   1  17       29.31       24.92      5.55 o 
 -12   1  17      205.72      208.20     12.20 o 
 -11   1  17       22.80       27.11      5.76 o 
 -10   1  17        4.68        7.14      4.64 o 
  -9   1  17       51.27       57.04      6.18 o 
  -8   1  17      218.20      212.77     17.84 o 
  -7   1  17        1.13       -1.14      4.57 o 
  -6   1  17      181.38      211.35     14.80 o 
  -5   1  17      214.50      211.75      7.67 o 
  -4   1  17       10.99       15.25      4.41 o 
  -3   1  17      717.19      647.80     13.56 o 
  -2   1  17        0.60       -2.84      4.03 o 
  -1   1  17      450.50      425.30     10.11 o 
   0   1  17      142.58      133.35      7.24 o 
   1   1  17       12.61        9.91      4.20 o 
   2   1  17      633.28      584.06     12.08 o 
   3   1  17      193.81      195.33      8.93 o 
   4   1  17       74.53       71.11     10.62 o 
   5   1  17       22.68       24.50      5.75 o 
   6   1  17      131.53      131.89      8.39 o 
   7   1  17        0.60        3.90      3.50 o 
   8   1  17      107.85      113.25      5.80 o 
   9   1  17      137.23      142.24      8.15 o 
  10   1  17        2.02        2.93      3.44 o 
  11   1  17      311.26      315.39     10.97 o 
 -12   2  17       18.11       17.64      5.05 o 
 -11   2  17      100.77       82.90      6.80 o 
 -10   2  17        3.27        5.77      4.74 o 
  -9   2  17      325.76      288.12     11.49 o 
  -8   2  17       47.93       50.71      6.13 o 
  -7   2  17       44.66       52.47      5.85 o 
  -6   2  17       62.68       73.23      6.62 o 
  -5   2  17      170.82      147.38     10.01 o 
  -4   2  17       42.99       37.72      5.71 o 
  -3   2  17       43.44       46.66      5.51 o 
  -2   2  17       51.10       53.20      6.56 o 
  -1   2  17       19.84       31.45      7.70 o 
   0   2  17       13.13       10.95      4.34 o 
   1   2  17       49.49       50.79      6.05 o 
   2   2  17       20.05       15.94      6.07 o 
   3   2  17        5.16        3.73      4.85 o 
   4   2  17      105.42       92.37      6.56 o 
   5   2  17       20.14       18.59      4.65 o 
   6   2  17        3.96        6.99      3.66 o 
   7   2  17       95.60       97.41      7.33 o 
   8   2  17      173.11      179.67      7.55 o 
   9   2  17        1.09        2.31      4.23 o 
  10   2  17      124.33      131.60      6.56 o 
 -11   3  17       55.17       43.64      6.41 o 
 -10   3  17        8.19       12.67      5.18 o 
  -9   3  17      116.10      128.25      7.49 o 
  -8   3  17       99.24      100.77      7.10 o 
  -7   3  17        4.70        9.58      5.15 o 
  -6   3  17      283.81      278.92     12.59 o 
  -5   3  17       46.01       39.42      6.58 o 
  -4   3  17       29.55       41.66      7.50 o 
  -3   3  17      293.07      316.96     10.88 o 
  -2   3  17        3.13        4.29      4.50 o 
  -1   3  17      188.34      164.12      7.77 o 
   0   3  17        0.54        5.92      4.55 o 
   1   3  17        1.17        2.53      4.92 o 
   2   3  17        4.09        1.50      4.80 o 
   3   3  17       75.54       78.46      7.82 o 
   4   3  17        2.47       -1.59      4.04 o 
   5   3  17      150.14      154.42     12.10 o 
   6   3  17       30.72       28.35      4.50 o 
   7   3  17        2.16        1.09      3.08 o 
   8   3  17       62.02       55.92      7.88 o 
   9   3  17       45.53       47.73      8.19 o 
  -9   4  17       20.35       13.94      6.32 o 
  -8   4  17       10.85       21.72      5.63 o 
  -7   4  17      106.21      116.43      9.72 o 
  -6   4  17       36.99       28.85      6.42 o 
  -5   4  17      375.79      363.91     10.67 o 
  -4   4  17      136.22      150.63      9.78 o 
  -3   4  17       33.55       25.42      6.16 o 
  -2   4  17       51.20       56.76      8.15 o 
  -1   4  17      125.55      112.40     21.12 o 
   0   4  17        3.90        1.36      4.86 o 
   1   4  17      112.98      115.35      8.67 o 
   2   4  17       96.59      108.40      9.02 o 
   3   4  17       83.10       95.89     12.37 o 
   4   4  17      184.79      184.92     11.01 o 
   5   4  17        2.63        2.30      4.58 o 
   6   4  17      137.36      136.38      7.54 o 
   7   4  17      105.44      122.98     11.17 o 
  -5   5  17       30.91       35.88      7.39 o 
  -4   5  17        0.51        3.01      5.03 o 
  -3   5  17       34.20       29.61      6.50 o 
  -2   5  17       29.30       30.09      7.05 o 
  -1   5  17        0.32        2.13      5.00 o 
   0   5  17        9.82        6.10      7.72 o 
   1   5  17        0.01       -3.25      5.04 o 
   2   5  17        1.81       -0.21      5.00 o 
   3   5  17        0.19        5.36      5.20 o 
 -12   0  18      102.86      118.50     10.85 o 
 -11   0  18        0.02       -0.28      6.29 o 
 -10   0  18       80.14       70.86      9.16 o 
  -9   0  18       85.56       91.23      9.39 o 
  -8   0  18        0.03        7.19      6.18 o 
  -7   0  18      155.95      147.61     20.87 o 
  -6   0  18      126.75      120.98      9.85 o 
  -5   0  18      159.96      166.49     20.96 o 
  -4   0  18      242.38      224.81     13.94 o 
  -3   0  18        2.29        2.10      5.34 o 
  -2   0  18      108.52      117.79     10.03 o 
  -1   0  18      390.34      387.18     27.01 o 
   0   0  18        9.26       14.02      8.31 o 
   1   0  18        3.26       -0.06      6.85 o 
   2   0  18      453.40      403.31     47.16 o 
   3   0  18      874.77      719.85     32.41 o 
   4   0  18      296.20      269.32     13.25 o 
   5   0  18      187.12      202.50     11.52 o 
   6   0  18        1.37        3.28      5.89 o 
   7   0  18       15.89       12.53      6.32 o 
   8   0  18       54.13       49.23      7.17 o 
   9   0  18      140.18      136.58     29.57 o 
  10   0  18      194.16      192.73     15.10 o 
 -12   1  18        0.35       -2.21      6.07 o 
 -11   1  18       17.23       15.24      7.65 o 
 -10   1  18       11.34       -0.72      5.13 o 
  -9   1  18        3.89        5.62      6.42 o 
  -8   1  18      125.50      129.76     10.06 o 
  -7   1  18       52.33       54.07      6.89 o 
  -6   1  18       20.48       17.69      6.79 o 
  -5   1  18      123.70      105.15     12.91 o 
  -4   1  18        7.00       10.69      5.06 o 
  -3   1  18       38.40       29.37      6.30 o 
  -2   1  18        5.58        5.18      4.12 o 
  -1   1  18        8.66       11.17      4.48 o 
   0   1  18        1.22        9.13      5.15 o 
   1   1  18       19.69       22.97      5.35 o 
   2   1  18        0.46        0.71      4.49 o 
   3   1  18        2.30       -2.81      4.09 o 
   4   1  18       29.72       32.41      6.18 o 
   5   1  18        6.83       10.75      6.16 o 
   6   1  18       75.60       78.45      8.59 o 
   7   1  18       87.71       92.51      6.23 o 
   8   1  18       27.63       27.08      5.07 o 
   9   1  18       30.29       30.13      5.60 o 
 -11   2  18        2.91        3.75      4.41 o 
 -10   2  18      512.00      477.53     14.52 o 
  -9   2  18      168.18      167.52     10.74 o 
  -8   2  18      258.92      236.47     10.47 o 
  -7   2  18       60.11       84.65      6.86 o 
  -6   2  18       78.56       78.91     10.81 o 
  -5   2  18        0.64        3.18      4.70 o 
  -4   2  18      285.08      279.76      9.87 o 
  -3   2  18       52.88       61.40      8.18 o 
  -2   2  18       43.62       50.94      7.80 o 
  -1   2  18      155.79      157.54      7.80 o 
   0   2  18       93.22       97.83      8.36 o 
   1   2  18       17.87       20.17      5.12 o 
   2   2  18      208.11      215.89      9.54 o 
   3   2  18       39.41       45.25      6.18 o 
   4   2  18       44.37       34.91      8.90 o 
   5   2  18      116.68      109.19      7.67 o 
   6   2  18       46.16       43.80      5.55 o 
   7   2  18       29.39       28.82      4.58 o 
   8   2  18      205.80      187.37      7.21 o 
   9   2  18        0.16       -4.18      4.18 o 
 -10   3  18       13.20       14.76      5.50 o 
  -9   3  18        0.23        1.40      5.11 o 
  -8   3  18       75.88       66.37      8.60 o 
  -7   3  18       15.01       18.69      5.81 o 
  -6   3  18       36.07       32.11      6.26 o 
  -5   3  18      266.15      266.26     10.48 o 
  -4   3  18       11.47       16.41      6.29 o 
  -3   3  18      146.49      156.37     29.10 o 
  -2   3  18       69.15       91.66      7.34 o 
  -1   3  18        3.35        2.20      4.60 o 
   0   3  18      110.02      122.99     13.33 o 
   1   3  18       22.09       37.17      6.31 o 
   2   3  18       35.61       36.51      7.28 o 
   3   3  18      112.30      109.12      7.85 o 
   4   3  18       43.25       49.74      8.00 o 
   5   3  18       34.23       30.57      6.77 o 
   6   3  18      284.86      310.71      9.39 o 
   7   3  18        0.43        1.73      4.73 o 
  -7   4  18       61.72       54.32      7.03 o 
  -6   4  18        5.80       14.62      9.13 o 
  -5   4  18        0.22        4.22      4.94 o 
  -4   4  18       23.23       29.67      5.66 o 
  -3   4  18       80.53      104.41     11.49 o 
  -2   4  18       48.85       37.40      7.27 o 
  -1   4  18       90.62      116.61      9.04 o 
   0   4  18       78.21       80.84     14.00 o 
   1   4  18       18.73       22.78      6.71 o 
   2   4  18       29.73       36.36      7.90 o 
   3   4  18        9.65        8.77      5.46 o 
   4   4  18        7.74       10.02      6.24 o 
   5   4  18       32.61       37.04      7.09 o 
 -10   1  19       68.62       78.36      7.33 o 
  -9   1  19        7.17        1.72      4.85 o 
  -8   1  19       36.94       45.08      6.70 o 
  -7   1  19       22.23       26.74      6.14 o 
  -6   1  19        2.02       -0.32      4.82 o 
  -5   1  19       56.44       67.46      6.68 o 
  -4   1  19      113.67      120.09      8.22 o 
  -3   1  19       98.70       99.66      7.60 o 
  -2   1  19      214.49      209.94     10.39 o 
  -1   1  19       25.87       25.50      5.32 o 
   0   1  19        0.68        6.31      4.64 o 
   1   1  19      285.41      292.71     16.49 o 
   2   1  19      538.72      525.31     24.18 o 
   3   1  19       60.80       61.69      6.78 o 
   4   1  19      813.97      724.03     17.21 o 
   5   1  19        5.20        6.78      4.94 o 
   6   1  19       99.17       97.31      7.37 o 
   7   1  19       62.57       84.52      9.18 o 
   8   1  19       43.92       45.08      5.41 o 
  -9   2  19        0.53        8.15      6.81 o 
  -8   2  19        0.31        2.29      5.39 o 
  -7   2  19        2.29        3.63      6.10 o 
  -6   2  19       98.92       97.22      7.74 o 
  -5   2  19       15.95        8.22      6.10 o 
  -4   2  19       44.70       54.66      6.68 o 
  -3   2  19        3.10        5.07      4.90 o 
  -2   2  19        0.30        2.39      5.47 o 
  -1   2  19       31.76       38.12      7.27 o 
   0   2  19        4.27        6.41      4.86 o 
   1   2  19        3.46        1.15      5.42 o 
   2   2  19       21.81       21.21      5.55 o 
   3   2  19       15.32       26.52      5.69 o 
   4   2  19       10.97       11.45      6.01 o 
   5   2  19       74.55       79.57     11.53 o 
   6   2  19       36.57       38.17      5.68 o 
   7   2  19        0.22        1.73      4.27 o 
  -8   3  19       65.52       90.90     11.98 o 
  -7   3  19       30.12       35.26      8.26 o 
  -6   3  19        0.58        1.00      4.97 o 
  -5   3  19       38.71       50.95      8.83 o 
  -4   3  19      168.48      168.06     10.41 o 
  -3   3  19        0.10        1.66      5.09 o 
  -2   3  19       71.51       75.18      8.42 o 
  -1   3  19       84.17       84.39      8.53 o 
   0   3  19        1.71        2.98      5.31 o 
   1   3  19       98.06      103.84      9.03 o 
   2   3  19       42.46       38.34      7.71 o 
   3   3  19        9.51        9.54      5.69 o 
   4   3  19       51.06       49.38      6.74 o 
   5   3  19       90.33       94.62      6.58 o 
  -3   4  19       72.05       66.98      8.07 o 
  -2   4  19        0.30        5.55      6.92 o 
  -1   4  19        0.78        7.65      6.81 o 
   0   4  19      116.70      133.61      9.92 o 
   1   4  19       52.06       47.06      9.51 o 
  -9   0  20       14.31        3.29      7.04 o 
  -8   0  20      129.51      115.72     13.35 o 
  -7   0  20      102.43       83.85     10.72 o 
  -6   0  20       65.99      111.28     21.11 o 
  -5   0  20      215.74      218.02     13.54 o 
  -4   0  20        2.09        2.23     10.42 o 
  -3   0  20      155.24      165.63     13.96 o 
  -2   0  20       58.35       51.15      9.21 o 
  -1   0  20       13.06       27.93      8.39 o 
   0   0  20      321.31      329.52     23.96 o 
   1   0  20       87.37      102.97     10.91 o 
   2   0  20      358.99      314.83     18.89 o 
   3   0  20        4.30       -1.70      6.71 o 
   4   0  20       15.77       23.79      8.28 o 
   5   0  20       18.50       10.62      8.04 o 
   6   0  20       48.73       47.45     11.39 o 
  -8   1  20        8.97        3.28      5.69 o 
  -7   1  20        1.37        5.65      5.08 o 
  -6   1  20        9.25        6.11      6.13 o 
  -5   1  20        0.91        4.43      5.98 o 
  -4   1  20        3.78        4.95      5.45 o 
  -3   1  20        6.48       11.48      5.91 o 
  -2   1  20       22.24       15.91      5.92 o 
  -1   1  20        6.90        5.20      5.85 o 
   0   1  20      105.22      114.57      8.87 o 
   1   1  20        7.92        3.55      4.89 o 
   2   1  20       74.04       66.18      8.71 o 
   3   1  20      101.30       98.48     10.81 o 
   4   1  20        0.34       -3.76      5.76 o 
   5   1  20      119.92      104.95      9.80 o 
   6   1  20        0.01       -0.69      4.99 o 
  -7   2  20       61.76       62.40      8.13 o 
  -6   2  20        2.48        7.15      5.33 o 
  -5   2  20      191.84      151.98      9.38 o 
  -4   2  20       35.03       34.95      7.31 o 
  -3   2  20      340.32      315.76     13.92 o 
  -2   2  20       69.69       79.02     10.89 o 
  -1   2  20        9.52        5.60      6.19 o 
   0   2  20        9.98       11.76      5.97 o 
   1   2  20      124.79      117.18     14.47 o 
   2   2  20       13.90       16.19      5.89 o 
   3   2  20       93.45      107.97     10.16 o 
   4   2  20       77.50       81.05      9.03 o 
  -4   3  20       63.32       62.75      7.98 o 
  -3   3  20       81.87       88.42     10.09 o 
  -2   3  20        2.79        9.53      5.87 o 
  -1   3  20       78.52       79.88      9.24 o 
   0   3  20        2.16        4.73      6.76 o 
   1   3  20       20.34       17.87      6.30 o 
  -5   1  21       16.48       13.68      7.65 o 
  -4   1  21       61.56       90.66     18.99 o 
  -3   1  21       79.99       80.16      8.48 o 
  -2   1  21        9.55        6.04      6.00 o 
  -1   1  21        9.07        9.15      6.31 o 
   0   1  21       64.40       83.73      8.08 o 
   1   1  21      237.59      222.30     17.53 o 
   2   1  21       38.16       42.31      8.01 o 
   3   1  21      308.58      281.55     12.50 o 
  -3   2  21        0.34       -0.58      6.78 o 
  -2   2  21        4.32        7.95      7.04 o 
  -1   2  21        1.63        1.67      5.96 o 
   0   2  21        3.41        3.58      6.06 o 
                                                 
